# Supplementary material for: DNA N6-Methyladenosine modification role in transmitted variations from genomic DNA to RNA in Herrania umbratica
Source: BMC Genomics. 2019 Jun 18;20:508. doi: 10.1186/s12864-019-5776-0 (PMC6582544; doi:10.1186/s12864-019-5776-0)
Supplement: Supplementary file 1 — Table S1. The 6mA densities of scaffolds. Table S2. The 6mA densities of genes. Table S3. The motif pattern in H. umbratica. Table S4. The number of DNA variants in scaffolds. Table S5. The number of DNA variants in genes. Table S6. The number of RNA variants in scaffolds. Table S7. The number of RNA variants in genes. Table S8. The DNA variations with 6mA modification. Table S9. The RNA variations with 6mA modification. Table S10. The number of variants transmitted from DNA to RNA in genes. Table S11. The t-test of gene expressions in five tissues. Table S12. Statistics of DNA and RNA reads. (XLSX 1370 kb) [file 12864_2019_5776_MOESM1_ESM.xlsx]

## Sheet: TableS1
Table S1. The 6mA densities of scaffolds
Scaffold name	6mA_sites_number	6mA_density
NW_018397657.1	11	0.04545
NW_018400175.1	7	0.02229
NW_018402419.1	8	0.01581
NW_018399309.1	20	0.01225
NW_018400357.1	8	0.01216
NW_018400701.1	4	0.01084
NW_018402872.1	5	0.01075
NW_018402820.1	4	0.01028
NW_018397685.1	4	0.00998
NW_018398287.1	10	0.00949
NW_018397623.1	12	0.0093
NW_018399426.1	6	0.00912
NW_018400035.1	6	0.00863
NW_018402788.1	3	0.00831
NW_018397692.1	3	0.00815
NW_018397531.1	16	0.0081
NW_018397684.1	3	0.00752
NW_018400024.1	2	0.00722
NW_018397686.1	3	0.00714
NW_018397887.1	5	0.00639
NW_018402308.1	3	0.00634
NW_018397632.1	3	0.00605
NW_018402711.1	4	0.00547
NW_018402828.1	2	0.00535
NW_018397671.1	3	0.00523
NW_018397838.1	1	0.00515
NW_018402498.1	1	0.005
NW_018402892.1	1	0.00478
NW_018401537.1	4	0.00476
NW_018398613.1	5	0.0046
NW_018397663.1	3	0.00459
NW_018402690.1	2	0.00423
NW_018399023.1	15	0.00413
NW_018397863.1	2	0.00385
NW_018397669.1	1	0.0038
NW_018402355.1	2	0.00357
NW_018397618.1	2	0.00351
NW_018399146.1	1	0.00342
NW_018402113.1	2	0.00328
NW_018402569.1	2	0.00326
NW_018400614.1	2	0.00323
NW_018398780.1	5	0.00321
NW_018398001.1	1	0.00319
NW_018401902.1	4	0.00313
NW_018400065.1	1	0.0031
NW_018399202.1	2	0.00306
NW_018402068.1	2	0.00304
NW_018397590.1	5	0.00298
NW_018397636.1	4	0.00296
NW_018399203.1	1	0.00292
NW_018401827.1	1	0.00292
NW_018401727.1	2	0.00291
NW_018397545.1	7	0.00286
NW_018400580.1	1	0.00284
NW_018397697.1	1	0.0028
NW_018397676.1	1	0.00261
NW_018397646.1	2	0.00258
NW_018403112.1	4	0.00252
NW_018400752.1	1	0.00243
NW_018402612.1	2	0.00242
NW_018397354.1	30	0.00238
NW_018402856.1	3	0.00234
NW_018397413.1	10	0.00233
NW_018399071.1	2	0.00233
NW_018401611.1	1	0.00232
NW_018402853.1	2	0.00229
NW_018399701.1	1	0.00228
NW_018400955.1	1	0.00224
NW_018397626.1	3	0.00222
NW_018402916.1	1	0.00222
NW_018397677.1	1	0.00221
NW_018397577.1	5	0.00216
NW_018398493.1	3	0.00215
NW_018402827.1	1	0.00212
NW_018399209.1	1	0.00211
NW_018403154.1	1	0.00208
NW_018399877.1	4	0.00207
NW_018402732.1	1	0.00204
NW_018402771.1	1	0.002
NW_018397440.1	10	0.00199
NW_018401366.1	1	0.00198
NW_018397938.1	3	0.00197
NW_018400766.1	2	0.00197
NW_018398378.1	3	0.00188
NW_018398230.1	3	0.00186
NW_018401891.1	2	0.00181
NW_018402839.1	2	0.00181
NW_018403122.1	5	0.0018
NW_018403115.1	1	0.00175
NW_018399153.1	3	0.00172
NW_018397875.1	5	0.00171
NW_018400101.1	2	0.00171
NW_018397643.1	1	0.0017
NW_018398023.1	9	0.00169
NW_018397555.1	3	0.00168
NW_018397601.1	3	0.00158
NW_018398269.1	2	0.00156
NW_018398526.1	7	0.00155
NW_018401832.1	1	0.00153
NW_018397587.1	3	0.00149
NW_018397578.1	3	0.00148
NW_018401000.1	1	0.00148
NW_018403117.1	2	0.00147
NW_018402659.1	1	0.00145
NW_018398375.1	1	0.00144
NW_018397535.1	4	0.00137
NW_018397345.1	15	0.00136
NW_018400423.1	1	0.00136
NW_018397619.1	2	0.00135
NW_018397656.1	1	0.00134
NW_018399416.1	2	0.00132
NW_018402300.1	1	0.0013
NW_018402843.1	1	0.00129
NW_018399990.1	1	0.00128
NW_018401205.1	1	0.00125
NW_018403186.1	4	0.00125
NW_018399729.1	1	0.0012
NW_018401115.1	1	0.0012
NW_018397606.1	1	0.00119
NW_018398041.1	1	0.00119
NW_018397429.1	7	0.00117
NW_018398344.1	1	0.00117
NW_018402573.1	1	0.00113
NW_018398753.1	1	0.00112
NW_018402712.1	1	0.00112
NW_018402836.1	1	0.00112
NW_018399463.1	4	0.00111
NW_018402992.1	1	0.0011
NW_018397603.1	2	0.00108
NW_018401378.1	1	0.00107
NW_018401728.1	1	0.00104
NW_018397541.1	2	0.00102
NW_018402312.1	1	0.00102
NW_018397564.1	2	0.00101
NW_018398423.1	2	0.00099
NW_018399889.1	1	0.00099
NW_018397633.1	1	0.00098
NW_018397282.1	432	0.00097
NW_018403009.1	2	0.00096
NW_018397725.1	2	0.00094
NW_018399130.1	2	0.00093
NW_018398950.1	4	0.00092
NW_018397567.1	2	0.00088
NW_018398241.1	1	0.00088
NW_018397937.1	2	0.00087
NW_018398053.1	3	0.00086
NW_018398157.1	1	0.00086
NW_018402316.1	1	0.00086
NW_018397474.1	3	0.00085
NW_018398904.1	1	0.00084
NW_018397629.1	1	0.00083
NW_018400034.1	1	0.00083
NW_018399241.1	1	0.00082
NW_018397422.1	6	0.00081
NW_018401291.1	1	0.00081
NW_018397364.1	6	0.0008
NW_018397276.1	668	0.00079
NW_018397631.1	1	0.00078
NW_018401037.1	1	0.00077
NW_018397395.1	5	0.00076
NW_018397604.1	1	0.00076
NW_018398295.1	3	0.00076
NW_018400909.1	1	0.00076
NW_018397488.1	3	0.00075
NW_018397624.1	1	0.00074
NW_018397561.1	2	0.00073
NW_018397273.1	811	0.0007
NW_018403030.1	2	0.00069
NW_018397303.1	38	0.00068
NW_018398474.1	2	0.00068
NW_018399261.1	1	0.00068
NW_018397517.1	2	0.00067
NW_018397611.1	1	0.00066
NW_018399179.1	1	0.00066
NW_018402172.1	1	0.00066
NW_018397296.1	55	0.00065
NW_018397442.1	4	0.00065
NW_018397543.1	2	0.00065
NW_018398586.1	1	0.00065
NW_018397285.1	234	0.00064
NW_018397286.1	179	0.00064
NW_018399946.1	2	0.00064
NW_018397513.1	2	0.00063
NW_018399555.1	3	0.00062
NW_018401534.1	1	0.00062
NW_018397287.1	163	0.00061
NW_018397412.1	5	0.00061
NW_018398280.1	1	0.00061
NW_018397277.1	526	0.0006
NW_018397416.1	4	0.0006
NW_018397602.1	1	0.0006
NW_018398941.1	3	0.0006
NW_018397519.1	2	0.00059
NW_018397271.1	806	0.00058
NW_018397284.1	227	0.00058
NW_018397427.1	2	0.00058
NW_018397279.1	374	0.00057
NW_018397596.1	1	0.00057
NW_018397290.1	114	0.00056
NW_018403194.1	1	0.00056
NW_018397257.1	2196	0.00055
NW_018397260.1	1784	0.00055
NW_018397263.1	1545	0.00055
NW_018397265.1	1473	0.00055
NW_018397283.1	235	0.00055
NW_018397289.1	93	0.00055
NW_018397425.1	3	0.00055
NW_018397258.1	1953	0.00054
NW_018397269.1	1009	0.00054
NW_018397572.1	1	0.00054
NW_018402766.1	1	0.00054
NW_018403201.1	1	0.00054
NW_018397280.1	292	0.00053
NW_018399993.1	1	0.00053
NW_018400252.1	1	0.00053
NW_018401596.1	1	0.00053
NW_018397270.1	810	0.00052
NW_018397274.1	507	0.00052
NW_018397556.1	1	0.00052
NW_018398866.1	1	0.00052
NW_018397261.1	1523	0.00051
NW_018397266.1	1266	0.00051
NW_018397267.1	1142	0.00051
NW_018397272.1	604	0.00051
NW_018397340.1	8	0.00051
NW_018397255.1	2368	0.0005
NW_018397256.1	2312	0.0005
NW_018397437.1	3	0.0005
NW_018397254.1	2490	0.00049
NW_018397264.1	1306	0.00049
NW_018397500.1	2	0.00049
NW_018402998.1	3	0.00049
NW_018397259.1	1704	0.00048
NW_018397275.1	471	0.00048
NW_018398541.1	1	0.00048
NW_018397268.1	963	0.00047
NW_018397291.1	84	0.00047
NW_018403219.1	6	0.00047
NW_018397262.1	1349	0.00046
NW_018397330.1	6	0.00046
NW_018401709.1	1	0.00046
NW_018402825.1	2	0.00046
NW_018401040.1	3	0.00045
NW_018397352.1	6	0.00044
NW_018397580.1	1	0.00044
NW_018398179.1	2	0.00044
NW_018398242.1	2	0.00044
NW_018398410.1	4	0.00044
NW_018398826.1	1	0.00044
NW_018397281.1	225	0.00043
NW_018397471.1	2	0.00043
NW_018398088.1	1	0.00043
NW_018397772.1	1	0.00042
NW_018400808.1	2	0.00042
NW_018401767.1	1	0.00042
NW_018397463.1	2	0.00041
NW_018397551.1	1	0.00041
NW_018397576.1	1	0.00041
NW_018400641.1	1	0.00041
NW_018403191.1	1	0.00041
NW_018397443.1	2	0.0004
NW_018397288.1	90	0.00039
NW_018397552.1	1	0.00039
NW_018397293.1	48	0.00038
NW_018397430.1	2	0.00038
NW_018397459.1	2	0.00038
NW_018397336.1	5	0.00037
NW_018397506.1	1	0.00037
NW_018402676.1	1	0.00037
NW_018397294.1	41	0.00036
NW_018397297.1	23	0.00036
NW_018400080.1	1	0.00036
NW_018397452.1	2	0.00035
NW_018399015.1	1	0.00035
NW_018397278.1	131	0.00034
NW_018397393.1	3	0.00034
NW_018397399.1	2	0.00034
NW_018401674.1	1	0.00034
NW_018401236.1	2	0.00033
NW_018402127.1	1	0.00033
NW_018397397.1	2	0.00032
NW_018397512.1	1	0.00032
NW_018399857.1	2	0.00032
NW_018397524.1	1	0.00031
NW_018398486.1	1	0.00031
NW_018397332.1	5	0.0003
NW_018397402.1	2	0.0003
NW_018397403.1	2	0.0003
NW_018397953.1	1	0.0003
NW_018397961.1	1	0.0003
NW_018403065.1	2	0.0003
NW_018403267.1	1	0.0003
NW_018397424.1	2	0.00029
NW_018397510.1	1	0.00029
NW_018403260.1	2	0.00028
NW_018397304.1	16	0.00027
NW_018397499.1	1	0.00027
NW_018397501.1	1	0.00027
NW_018397335.1	4	0.00026
NW_018397400.1	2	0.00026
NW_018397487.1	1	0.00026
NW_018397516.1	1	0.00026
NW_018402256.1	1	0.00026
NW_018397396.1	2	0.00025
NW_018397468.1	1	0.00025
NW_018397476.1	1	0.00025
NW_018397788.1	1	0.00025
NW_018399758.1	1	0.00025
NW_018403147.1	1	0.00025
NW_018397292.1	33	0.00024
NW_018397305.1	13	0.00024
NW_018397394.1	2	0.00024
NW_018397823.1	1	0.00024
NW_018399161.1	1	0.00024
NW_018400438.1	1	0.00024
NW_018401961.1	1	0.00024
NW_018403237.1	1	0.00024
NW_018397300.1	20	0.00023
NW_018397314.1	6	0.00023
NW_018397363.1	3	0.00023
NW_018397478.1	1	0.00023
NW_018397493.1	1	0.00023
NW_018398815.1	2	0.00023
NW_018397326.1	4	0.00022
NW_018397420.1	1	0.00022
NW_018397479.1	1	0.00022
NW_018397307.1	9	0.00021
NW_018397406.1	1	0.00021
NW_018397462.1	1	0.00021
NW_018398247.1	1	0.00021
NW_018399866.1	3	0.00021
NW_018402463.1	1	0.00021
NW_018403082.1	2	0.00021
NW_018397302.1	13	0.0002
NW_018398396.1	1	0.0002
NW_018399117.1	1	0.0002
NW_018402988.1	2	0.0002
NW_018403062.1	1	0.0002
NW_018403089.1	1	0.0002
NW_018397355.1	2	0.00019
NW_018397380.1	2	0.00019
NW_018397456.1	1	0.00019
NW_018403131.1	1	0.00019
NW_018397359.1	2	0.00018
NW_018397367.1	2	0.00018
NW_018397473.1	1	0.00018
NW_018397415.1	1	0.00017
NW_018397357.1	2	0.00016
NW_018397360.1	2	0.00016
NW_018397446.1	1	0.00016
NW_018398261.1	1	0.00016
NW_018399567.1	1	0.00016
NW_018403092.1	1	0.00016
NW_018397361.1	2	0.00015
NW_018397441.1	1	0.00015
NW_018399542.1	1	0.00015
NW_018397311.1	3	0.00014
NW_018397320.1	3	0.00014
NW_018397322.1	3	0.00014
NW_018397324.1	3	0.00014
NW_018397341.1	2	0.00014
NW_018397349.1	2	0.00014
NW_018397404.1	1	0.00014
NW_018397405.1	1	0.00014
NW_018403211.1	1	0.00014
NW_018397309.1	3	0.00013
NW_018397313.1	3	0.00013
NW_018397365.1	1	0.00013
NW_018397387.1	1	0.00013
NW_018397398.1	1	0.00013
NW_018399530.1	2	0.00013
NW_018399768.1	2	0.00013
NW_018397308.1	4	0.00012
NW_018397381.1	1	0.00012
NW_018397382.1	1	0.00012
NW_018397985.1	1	0.00012
NW_018399453.1	1	0.00012
NW_018399481.1	1	0.00012
NW_018403224.1	1	0.00012
NW_018397299.1	9	0.00011
NW_018397334.1	2	0.00011
NW_018399972.1	1	0.00011
NW_018397328.1	2	0.0001
NW_018397376.1	1	0.0001
NW_018397392.1	1	0.0001
NW_018398926.1	1	0.0001
NW_018401685.1	1	0.0001
NW_018397318.1	2	9e-05
NW_018397325.1	2	9e-05
NW_018397356.1	1	9e-05
NW_018397369.1	1	9e-05
NW_018397373.1	1	9e-05
NW_018399467.1	1	9e-05
NW_018402979.1	1	9e-05
NW_018397306.1	4	8e-05
NW_018397343.1	1	8e-05
NW_018397348.1	1	8e-05
NW_018397372.1	1	8e-05
NW_018397298.1	6	7e-05
NW_018397333.1	1	7e-05
NW_018397339.1	1	7e-05
NW_018397358.1	1	7e-05
NW_018400883.1	1	7e-05
NW_018397301.1	4	6e-05
NW_018397331.1	1	6e-05
NW_018399565.1	1	6e-05
NW_018401576.1	1	6e-05
NW_018402974.1	1	6e-05
NW_018397295.1	5	5e-05
NW_018397317.1	1	5e-05
NW_018397321.1	1	5e-05
NW_018400959.1	1	5e-05
NW_018397310.1	1	4e-05
NW_018397312.1	1	4e-05
NW_018397316.1	1	4e-05
NW_018398683.1	1	4e-05

## Sheet: TableS2
Table S2. The 6mA densities of genes
Gene name	6mA_sites_number	6mA_density
TRNAN-GUU	2	0.10526
TRNAS-GCU	1	0.07692
LOC110428865	8	0.05128
LOC110412945	60	0.04525
LOC110416390	7	0.03763
LOC110428083	23	0.03208
LOC110413413	20	0.0295
LOC110428122	4	0.02062
LOC110427256	9	0.01708
LOC110428492	15	0.01632
LOC110428980	3	0.01579
LOC110428345	4	0.01544
LOC110427565	9	0.0151
LOC110416560	1	0.01449
LOC110418910	2	0.01449
LOC110412508	33	0.01442
LOC110419678	1	0.01333
LOC110428080	16	0.01315
LOC110427024	2	0.01299
LOC110419177	10	0.01279
LOC110412682	2	0.01274
LOC110427658	4	0.01254
LOC110416508	3	0.01172
LOC110417774	10	0.0108
LOC110410299	1	0.01075
LOC110426327	9	0.01048
LOC110428795	2	0.01026
LOC110416308	10	0.0101
LOC110426538	11	0.00999
LOC110426942	2	0.00952
LOC110414107	4	0.00941
LOC110414753	1	0.00926
LOC110421414	1	0.00901
LOC110410219	1	0.00893
LOC110411386	2	0.00893
LOC110421028	5	0.00877
LOC110425687	1	0.00877
LOC110429363	2	0.00873
LOC110409173	3	0.00843
LOC110415464	2	0.00816
LOC110422179	1	0.00806
LOC110416875	5	0.00804
LOC110416525	2	0.00797
LOC110428860	2	0.00794
LOC110426992	1	0.00787
LOC110411941	23	0.0078
LOC110408974	4	0.00775
LOC110418486	2	0.00755
LOC110428443	4	0.00752
LOC110410788	4	0.00746
LOC110428911	1	0.00746
LOC110429449	4	0.00729
LOC110426584	4	0.00729
LOC110426058	3	0.00725
LOC110423063	3	0.00721
LOC110427202	4	0.00721
LOC110417429	3	0.00714
LOC110409473	4	0.0071
LOC110417330	2	0.00709
LOC110417301	4	0.00694
LOC110415840	3	0.00688
LOC110428135	5	0.00688
LOC110428910	1	0.0068
LOC110429402	4	0.00678
LOC110426582	1	0.00676
LOC110416216	3	0.00671
LOC110417246	3	0.00661
LOC110428555	9	0.00659
LOC110422948	5	0.00656
LOC110411488	1	0.00654
LOC110423559	2	0.00651
LOC110412163	5	0.00647
LOC110412009	1	0.00641
LOC110412268	1	0.00641
LOC110415827	2	0.00641
LOC110425333	6	0.00639
LOC110428937	2	0.00639
LOC110414404	1	0.00633
LOC110428752	2	0.00627
LOC110415999	4	0.00622
LOC110414708	3	0.00622
LOC110410546	1	0.00621
LOC110420812	1	0.00621
LOC110410298	2	0.00617
LOC110409794	1	0.0061
LOC110419858	1	0.0061
LOC110419418	3	0.00607
LOC110424455	1	0.00599
LOC110424630	2	0.00595
LOC110411485	2	0.00587
LOC110409383	2	0.00581
LOC110416633	1	0.00578
LOC110419857	1	0.00578
LOC110416090	1	0.00571
LOC110424487	2	0.0057
LOC110428855	4	0.0057
LOC110423531	1	0.00568
LOC110427482	1	0.00562
LOC110418385	4	0.00559
LOC110411162	2	0.00557
LOC110412950	1	0.00556
LOC110418292	1	0.00556
LOC110412898	1	0.00549
LOC110417929	5	0.00549
LOC110425529	1	0.00549
LOC110413336	1	0.00546
LOC110422175	2	0.00546
LOC110423492	1	0.00543
LOC110427883	2	0.00542
LOC110423402	1	0.00541
LOC110421466	2	0.00538
LOC110426785	15	0.00538
LOC110422550	3	0.00536
LOC110413778	2	0.00535
LOC110412760	2	0.00535
LOC110417721	2	0.00531
LOC110424438	5	0.00528
LOC110410059	1	0.00526
LOC110426057	6	0.00524
LOC110411199	3	0.00518
LOC110421647	4	0.00518
LOC110424243	3	0.00518
LOC110417160	3	0.00515
LOC110412977	1	0.00515
LOC110428988	1	0.00515
LOC110419178	4	0.00512
LOC110427188	2	0.00512
LOC110412398	1	0.0051
LOC110414596	2	0.0051
LOC110428670	1	0.0051
LOC110426033	5	0.00508
LOC110410247	3	0.00508
LOC110417023	2	0.00508
LOC110425936	1	0.00508
LOC110424519	2	0.00506
LOC110420742	1	0.00505
LOC110423107	1	0.005
LOC110412483	1	0.00493
LOC110424384	1	0.00493
LOC110421596	2	0.00491
LOC110418890	2	0.0049
LOC110409607	5	0.00489
LOC110413757	2	0.00489
LOC110419358	2	0.00488
LOC110424017	2	0.00487
LOC110428309	3	0.00487
LOC110419876	1	0.00485
LOC110422636	1	0.00485
LOC110412051	3	0.00484
LOC110415270	3	0.00484
LOC110409126	2	0.00478
LOC110413808	1	0.00478
LOC110417223	5	0.00478
LOC110421908	1	0.00476
LOC110427280	1	0.00476
LOC110415731	3	0.00475
LOC110414634	8	0.0047
LOC110411597	1	0.00469
LOC110414357	6	0.00469
LOC110416379	4	0.00469
LOC110421956	2	0.00469
LOC110424296	7	0.00468
LOC110426354	1	0.00465
LOC110411159	2	0.00463
LOC110412523	7	0.00462
LOC110429349	1	0.00459
LOC110412943	1	0.00459
LOC110421534	1	0.00459
LOC110428587	4	0.00459
LOC110420775	4	0.00458
LOC110423687	3	0.00457
LOC110425891	3	0.00454
LOC110418175	2	0.00452
LOC110422294	1	0.00452
LOC110415689	1	0.00452
LOC110423509	1	0.00452
LOC110424955	2	0.00452
LOC110426955	5	0.00452
LOC110428217	4	0.00452
LOC110424954	2	0.00451
LOC110413662	1	0.00448
LOC110423538	2	0.00448
LOC110423386	1	0.00448
LOC110412673	2	0.00446
LOC110413286	1	0.00446
LOC110414618	2	0.00446
LOC110416927	1	0.00446
LOC110422092	2	0.00446
LOC110427326	1	0.00446
LOC110415403	3	0.00444
LOC110414855	1	0.00444
LOC110416842	1	0.00444
LOC110417051	2	0.00442
LOC110424079	2	0.00439
LOC110426819	4	0.00439
LOC110410303	1	0.00437
LOC110415416	3	0.00437
LOC110411056	4	0.00436
LOC110423523	1	0.00435
LOC110427547	1	0.00435
LOC110425759	2	0.00433
LOC110422195	5	0.00432
LOC110426878	2	0.00429
LOC110420624	1	0.00427
LOC110421728	1	0.00427
LOC110423066	6	0.00426
LOC110414350	2	0.00424
LOC110420602	1	0.00424
LOC110415467	1	0.00422
LOC110414983	3	0.00421
LOC110415073	1	0.0042
LOC110426020	1	0.0042
LOC110411175	4	0.00419
LOC110411222	2	0.00419
LOC110410698	6	0.00418
LOC110424644	2	0.00418
LOC110420773	2	0.00417
LOC110411421	2	0.00417
LOC110410402	1	0.00417
LOC110413403	3	0.00417
LOC110413647	1	0.00417
LOC110423375	1	0.00415
LOC110426048	2	0.00414
LOC110424043	1	0.00413
LOC110418741	2	0.00413
LOC110419567	3	0.00413
LOC110422554	2	0.00413
LOC110417140	1	0.00412
LOC110429301	1	0.00412
LOC110412705	1	0.00412
LOC110425954	1	0.00412
LOC110427323	1	0.00412
LOC110420083	3	0.00411
LOC110423985	1	0.0041
LOC110428292	2	0.00409
LOC110418261	3	0.00408
LOC110409769	1	0.00407
LOC110412190	3	0.00407
LOC110414060	5	0.00407
LOC110422854	2	0.00407
LOC110427853	3	0.00407
LOC110413157	2	0.00406
LOC110421146	2	0.00406
LOC110429265	1	0.00405
LOC110415633	1	0.00405
LOC110422374	3	0.00404
LOC110425520	7	0.00404
LOC110414781	3	0.00403
LOC110427783	4	0.00403
LOC110420425	1	0.00402
LOC110429137	1	0.00402
LOC110413292	5	0.00402
LOC110418262	2	0.00402
LOC110419751	1	0.004
LOC110420833	1	0.004
LOC110421290	2	0.004
LOC110427655	1	0.004
LOC110409298	4	0.00399
LOC110410713	3	0.00398
LOC110422163	2	0.00398
LOC110411358	6	0.00397
LOC110424177	3	0.00395
LOC110415324	1	0.00394
LOC110418652	1	0.00394
LOC110424299	4	0.00394
LOC110422840	1	0.00392
LOC110428870	1	0.00392
LOC110416830	4	0.00391
LOC110426043	1	0.00391
LOC110426053	2	0.00391
LOC110427599	3	0.00391
LOC110422624	4	0.00389
LOC110409327	2	0.00388
LOC110409139	3	0.00388
LOC110412676	1	0.00388
LOC110420961	1	0.00388
LOC110410332	2	0.00387
LOC110412306	3	0.00387
LOC110414029	2	0.00385
LOC110420464	2	0.00385
LOC110426267	3	0.00385
LOC110428116	1	0.00385
LOC110424430	4	0.00383
LOC110426008	1	0.00383
LOC110429185	1	0.00382
LOC110414439	2	0.0038
LOC110413924	3	0.0038
LOC110414122	1	0.0038
LOC110422344	7	0.0038
LOC110424964	2	0.00379
LOC110426191	3	0.00379
LOC110420296	12	0.00378
LOC110421806	4	0.00378
LOC110418568	3	0.00377
LOC110419561	1	0.00377
LOC110412971	1	0.00376
LOC110412654	1	0.00376
LOC110424117	2	0.00376
LOC110428426	4	0.00375
LOC110419350	1	0.00375
LOC110420362	3	0.00375
LOC110422291	2	0.00375
LOC110414512	4	0.00374
LOC110416572	3	0.00374
LOC110429255	1	0.00373
LOC110408858	2	0.00373
LOC110427427	1	0.00373
LOC110414221	3	0.00372
LOC110426938	1	0.00372
LOC110427424	4	0.00372
LOC110414230	3	0.00371
LOC110421943	1	0.0037
LOC110410854	2	0.00369
LOC110425581	7	0.00369
LOC110409747	2	0.00368
LOC110411249	1	0.00368
LOC110425554	4	0.00366
LOC110423837	1	0.00366
LOC110425145	3	0.00365
LOC110411098	2	0.00364
LOC110414393	1	0.00364
LOC110415801	1	0.00364
LOC110423292	2	0.00364
LOC110422995	3	0.00362
LOC110414470	1	0.00361
LOC110412697	2	0.00361
LOC110419331	2	0.00361
LOC110409402	2	0.0036
LOC110417091	1	0.0036
LOC110422058	2	0.0036
LOC110422035	2	0.0036
LOC110411986	2	0.00358
LOC110424573	1	0.00358
LOC110416813	1	0.00357
LOC110409333	1	0.00357
LOC110418303	2	0.00357
LOC110420892	1	0.00357
LOC110421847	2	0.00357
LOC110427995	2	0.00357
LOC110409925	1	0.00356
LOC110419652	1	0.00356
LOC110428490	11	0.00356
LOC110424127	2	0.00354
LOC110414756	4	0.00353
LOC110422111	1	0.00353
LOC110420270	2	0.00352
LOC110421547	2	0.00352
LOC110426762	11	0.00352
LOC110409645	1	0.00351
LOC110410364	1	0.00351
LOC110428193	2	0.00351
LOC110426524	2	0.0035
LOC110423755	3	0.00349
LOC110418918	1	0.00348
LOC110412035	5	0.00347
LOC110423206	3	0.00347
LOC110428322	2	0.00347
LOC110414132	1	0.00346
LOC110424254	3	0.00346
LOC110409147	1	0.00345
LOC110411361	1	0.00345
LOC110423769	4	0.00345
LOC110415481	3	0.00344
LOC110421236	1	0.00344
LOC110422986	3	0.00344
LOC110416656	4	0.00343
LOC110418302	6	0.00343
LOC110422673	2	0.00343
LOC110409070	2	0.00341
LOC110412472	1	0.00341
LOC110415876	4	0.00341
LOC110419108	1	0.00341
LOC110428236	3	0.00341
LOC110411003	2	0.0034
LOC110419228	4	0.0034
LOC110420553	7	0.0034
LOC110415771	3	0.00339
LOC110421116	1	0.00339
LOC110428444	1	0.00339
LOC110412236	5	0.00338
LOC110412409	1	0.00338
LOC110417652	2	0.00338
LOC110420209	1	0.00337
LOC110408845	3	0.00336
LOC110411945	3	0.00336
LOC110422654	2	0.00336
LOC110426325	1	0.00336
LOC110429485	2	0.00335
LOC110424500	4	0.00335
LOC110428408	2	0.00335
LOC110410621	5	0.00334
LOC110413804	1	0.00334
LOC110418577	1	0.00334
LOC110422354	2	0.00333
LOC110418492	6	0.00333
LOC110418052	1	0.00333
LOC110421385	4	0.00333
LOC110423499	1	0.00332
LOC110409609	1	0.00332
LOC110411033	1	0.00332
LOC110421174	1	0.00332
LOC110422323	4	0.00332
LOC110426013	2	0.00332
LOC110425247	2	0.00331
LOC110429166	1	0.00331
LOC110420569	1	0.00331
LOC110427230	3	0.00331
LOC110416368	1	0.0033
LOC110427595	2	0.0033
LOC110428982	1	0.0033
LOC110422261	4	0.00329
LOC110423712	2	0.00329
LOC110415429	1	0.00328
LOC110417153	1	0.00328
LOC110420476	2	0.00328
LOC110423065	6	0.00328
LOC110425824	1	0.00328
LOC110428244	2	0.00328
LOC110412062	1	0.00327
LOC110421636	5	0.00327
LOC110424768	1	0.00327
LOC110411514	1	0.00326
LOC110412493	3	0.00326
LOC110418171	1	0.00326
LOC110418886	1	0.00326
LOC110424951	2	0.00326
LOC110425880	1	0.00326
LOC110420435	3	0.00325
LOC110420924	2	0.00325
LOC110409193	2	0.00325
LOC110414026	1	0.00325
LOC110416702	2	0.00325
LOC110414896	1	0.00324
LOC110419881	2	0.00324
LOC110418100	3	0.00323
LOC110421613	1	0.00323
LOC110427084	2	0.00323
LOC110427377	6	0.00322
LOC110428071	2	0.00322
LOC110416336	1	0.00321
LOC110411029	2	0.00321
LOC110420406	3	0.00321
LOC110422887	1	0.00321
LOC110427479	1	0.00321
LOC110427908	1	0.00321
LOC110428144	2	0.00321
LOC110427118	4	0.0032
LOC110418183	3	0.00319
LOC110411465	2	0.00319
LOC110414441	4	0.00319
LOC110421406	2	0.00319
LOC110411458	1	0.00318
LOC110425363	6	0.00318
LOC110413551	4	0.00317
LOC110411663	3	0.00317
LOC110414920	6	0.00317
LOC110416697	2	0.00317
LOC110416371	1	0.00317
LOC110421632	2	0.00317
LOC110413308	2	0.00316
LOC110416850	3	0.00316
LOC110419934	1	0.00316
LOC110423042	1	0.00315
LOC110419571	1	0.00315
LOC110409398	1	0.00314
LOC110413694	2	0.00314
LOC110413746	2	0.00314
LOC110424427	4	0.00314
LOC110427962	1	0.00314
LOC110411156	2	0.00313
LOC110411246	1	0.00313
LOC110414129	2	0.00313
LOC110418060	2	0.00313
LOC110419971	1	0.00313
LOC110423359	1	0.00313
LOC110411601	2	0.00312
LOC110417581	4	0.00312
LOC110422787	1	0.00312
LOC110424505	1	0.00312
LOC110415372	7	0.00311
LOC110416603	1	0.00311
LOC110417686	2	0.00311
LOC110422118	1	0.00311
LOC110422742	2	0.00311
LOC110427135	3	0.0031
LOC110409072	5	0.0031
LOC110415676	1	0.0031
LOC110419781	3	0.0031
LOC110424410	2	0.00309
LOC110426227	1	0.00309
LOC110426536	1	0.00308
LOC110409872	3	0.00308
LOC110409730	2	0.00308
LOC110422659	2	0.00308
LOC110422982	5	0.00308
LOC110425184	4	0.00308
LOC110427505	1	0.00308
LOC110429236	8	0.00307
LOC110412477	5	0.00307
LOC110416954	1	0.00307
LOC110423478	2	0.00306
LOC110411613	3	0.00306
LOC110411885	3	0.00306
LOC110422508	3	0.00306
LOC110422983	4	0.00305
LOC110411638	4	0.00305
LOC110418115	1	0.00305
LOC110409685	4	0.00305
LOC110413183	3	0.00305
LOC110415285	4	0.00305
LOC110416980	1	0.00305
LOC110416947	1	0.00305
LOC110427621	2	0.00305
LOC110428319	2	0.00305
LOC110419772	1	0.00304
LOC110416377	2	0.00303
LOC110420802	2	0.00303
LOC110421779	2	0.00303
LOC110414456	3	0.00302
LOC110423103	4	0.00302
LOC110424715	2	0.00302
LOC110411084	3	0.00301
LOC110425230	4	0.00301
LOC110409637	4	0.00301
LOC110413469	2	0.00301
LOC110419921	1	0.00301
LOC110420534	2	0.00301
LOC110424166	5	0.00301
LOC110420632	1	0.003
LOC110429295	12	0.003
LOC110411204	1	0.003
LOC110414457	1	0.003
LOC110418538	2	0.003
LOC110423177	1	0.003
LOC110411070	1	0.00299
LOC110415345	1	0.00299
LOC110414687	5	0.00299
LOC110417329	1	0.00299
LOC110426654	12	0.00299
LOC110423842	2	0.00298
LOC110414648	3	0.00298
LOC110412060	4	0.00298
LOC110414243	3	0.00298
LOC110418965	1	0.00297
LOC110409059	4	0.00297
LOC110417132	3	0.00297
LOC110417494	4	0.00297
LOC110417592	2	0.00297
LOC110423570	3	0.00297
LOC110428235	1	0.00297
LOC110420465	2	0.00296
LOC110410170	3	0.00296
LOC110411670	5	0.00296
LOC110417876	3	0.00296
LOC110425694	3	0.00296
LOC110414103	1	0.00295
LOC110419291	2	0.00295
LOC110426627	2	0.00295
LOC110427538	4	0.00295
LOC110428585	4	0.00295
LOC110412124	1	0.00294
LOC110416013	4	0.00294
LOC110419924	5	0.00294
LOC110420395	2	0.00294
LOC110409829	1	0.00293
LOC110411814	1	0.00293
LOC110420147	2	0.00293
LOC110424264	2	0.00293
LOC110427877	2	0.00293
LOC110428337	1	0.00293
LOC110409169	2	0.00292
LOC110412510	5	0.00292
LOC110414002	1	0.00292
LOC110416367	3	0.00292
LOC110418446	2	0.00292
LOC110422209	1	0.00292
LOC110424174	1	0.00292
LOC110428936	1	0.00292
LOC110411282	6	0.00291
LOC110416425	1	0.00291
LOC110417755	4	0.00291
LOC110423413	1	0.00291
LOC110420172	1	0.0029
LOC110411860	6	0.0029
LOC110417299	1	0.0029
LOC110425049	4	0.0029
LOC110426666	2	0.0029
LOC110410345	5	0.00289
LOC110412884	2	0.00289
LOC110419376	2	0.00289
LOC110409177	2	0.00288
LOC110415134	1	0.00288
LOC110420292	3	0.00288
LOC110422785	6	0.00288
LOC110414093	2	0.00287
LOC110416591	2	0.00287
LOC110417501	1	0.00287
LOC110419545	1	0.00287
LOC110423051	2	0.00287
LOC110423033	3	0.00287
LOC110427222	1	0.00287
LOC110412206	1	0.00286
LOC110415178	1	0.00286
LOC110418677	1	0.00286
LOC110418074	3	0.00285
LOC110419611	6	0.00285
LOC110420960	2	0.00285
LOC110423120	4	0.00285
LOC110415048	3	0.00284
LOC110422375	2	0.00284
LOC110417465	3	0.00283
LOC110414643	2	0.00283
LOC110429170	5	0.00283
LOC110429258	2	0.00282
LOC110414133	2	0.00282
LOC110421133	4	0.00282
LOC110428968	1	0.00282
LOC110415576	3	0.00281
LOC110411073	2	0.00281
LOC110411177	2	0.00281
LOC110412173	2	0.00281
LOC110413047	1	0.00281
LOC110414025	3	0.00281
LOC110415737	2	0.00281
LOC110416721	2	0.00281
LOC110418778	1	0.00281
LOC110423798	1	0.00281
LOC110424115	1	0.00281
LOC110426330	4	0.00281
LOC110409770	1	0.0028
LOC110418355	1	0.00279
LOC110423968	1	0.00279
LOC110424939	3	0.00279
LOC110410822	1	0.00279
LOC110409031	1	0.00279
LOC110411584	2	0.00279
LOC110424946	2	0.00279
LOC110427710	3	0.00279
LOC110424350	1	0.00278
LOC110412627	2	0.00277
LOC110422101	1	0.00277
LOC110423291	2	0.00277
LOC110425798	4	0.00277
LOC110427290	3	0.00277
LOC110428164	1	0.00277
LOC110425800	1	0.00276
LOC110411739	2	0.00276
LOC110413760	3	0.00276
LOC110418629	2	0.00276
LOC110408798	3	0.00275
LOC110410279	3	0.00275
LOC110411134	1	0.00275
LOC110413288	1	0.00275
LOC110415315	2	0.00275
LOC110417508	2	0.00275
LOC110425391	2	0.00275
LOC110426588	4	0.00275
LOC110414257	4	0.00274
LOC110411118	4	0.00274
LOC110418611	2	0.00274
LOC110418975	2	0.00274
LOC110423027	3	0.00274
LOC110427254	1	0.00274
LOC110428542	4	0.00274
LOC110411126	1	0.00273
LOC110418780	1	0.00273
LOC110423384	4	0.00273
LOC110413232	1	0.00272
LOC110417824	3	0.00272
LOC110420397	3	0.00272
LOC110416042	3	0.00271
LOC110417211	5	0.00271
LOC110418710	3	0.00271
LOC110421474	1	0.00271
LOC110422776	2	0.00271
LOC110427624	1	0.00271
LOC110428962	2	0.00271
LOC110411917	3	0.0027
LOC110409894	1	0.0027
LOC110415768	1	0.0027
LOC110416604	2	0.0027
LOC110427670	1	0.0027
LOC110415670	1	0.00269
LOC110419700	2	0.00269
LOC110425029	3	0.00269
LOC110427876	1	0.00269
LOC110412531	3	0.00268
LOC110415067	4	0.00268
LOC110419834	1	0.00268
LOC110419347	4	0.00268
LOC110420904	2	0.00268
LOC110426246	1	0.00268
LOC110428998	3	0.00267
LOC110427610	2	0.00267
LOC110410632	2	0.00267
LOC110415485	2	0.00267
LOC110421326	1	0.00267
LOC110426347	4	0.00267
LOC110428112	3	0.00267
LOC110415195	3	0.00266
LOC110417264	3	0.00266
LOC110428565	4	0.00266
LOC110429169	2	0.00265
LOC110410742	3	0.00265
LOC110413416	4	0.00265
LOC110418576	3	0.00265
LOC110420002	5	0.00265
LOC110422945	1	0.00265
LOC110424678	2	0.00265
LOC110426642	1	0.00265
LOC110416885	2	0.00264
LOC110419482	1	0.00264
LOC110420872	2	0.00263
LOC110409892	1	0.00263
LOC110410872	2	0.00263
LOC110415361	5	0.00263
LOC110414628	1	0.00263
LOC110422773	1	0.00263
LOC110423548	5	0.00263
LOC110422984	3	0.00263
LOC110427485	1	0.00263
LOC110427819	2	0.00263
LOC110413561	2	0.00262
LOC110413505	1	0.00262
LOC110413947	1	0.00262
LOC110422165	1	0.00262
LOC110425084	2	0.00262
LOC110426204	3	0.00262
LOC110422643	3	0.00261
LOC110411422	4	0.00261
LOC110417466	2	0.00261
LOC110425424	2	0.00261
LOC110425752	5	0.00261
LOC110427778	2	0.00261
LOC110427825	2	0.00261
LOC110429486	1	0.0026
LOC110415829	1	0.0026
LOC110414879	3	0.0026
LOC110417204	1	0.0026
LOC110417391	1	0.0026
LOC110418792	3	0.0026
LOC110422028	1	0.0026
LOC110422940	4	0.0026
LOC110425684	1	0.0026
LOC110425843	1	0.0026
LOC110420668	1	0.00259
LOC110424113	3	0.00259
LOC110411355	3	0.00258
LOC110416915	1	0.00258
LOC110419832	1	0.00258
LOC110420588	1	0.00258
LOC110421112	1	0.00258
LOC110422848	2	0.00258
LOC110412718	1	0.00257
LOC110414344	3	0.00257
LOC110420709	3	0.00257
LOC110421578	1	0.00257
LOC110423552	3	0.00257
LOC110425289	2	0.00256
LOC110412297	1	0.00256
LOC110418374	1	0.00256
LOC110422082	1	0.00256
LOC110423866	4	0.00256
LOC110417039	3	0.00255
LOC110417090	1	0.00255
LOC110418343	2	0.00255
LOC110429452	1	0.00254
LOC110418828	2	0.00254
LOC110409612	4	0.00254
LOC110413901	2	0.00254
LOC110415235	2	0.00254
LOC110415344	2	0.00254
LOC110427665	8	0.00254
LOC110427350	1	0.00253
LOC110423934	1	0.00253
LOC110417192	2	0.00253
LOC110409511	3	0.00253
LOC110411359	3	0.00253
LOC110411594	3	0.00253
LOC110412885	2	0.00253
LOC110413194	5	0.00253
LOC110415398	2	0.00253
LOC110418634	1	0.00253
LOC110420882	2	0.00253
LOC110423680	3	0.00253
LOC110424046	6	0.00253
LOC110425329	5	0.00253
LOC110426217	4	0.00253
LOC110428256	3	0.00253
LOC110423267	1	0.00252
LOC110417526	2	0.00252
LOC110420603	1	0.00252
LOC110424490	1	0.00252
LOC110425389	1	0.00252
LOC110428123	2	0.00252
LOC110409934	2	0.00251
LOC110409983	1	0.00251
LOC110415758	1	0.00251
LOC110417218	1	0.00251
LOC110420697	2	0.00251
LOC110421113	4	0.00251
LOC110426118	1	0.00251
LOC110428421	3	0.00251
LOC110411297	1	0.0025
LOC110414550	2	0.0025
LOC110420216	1	0.0025
LOC110421977	2	0.0025
LOC110421696	2	0.0025
LOC110423557	3	0.0025
LOC110427564	6	0.0025
LOC110425367	1	0.00249
LOC110420124	1	0.00249
LOC110415540	3	0.00249
LOC110412030	3	0.00249
LOC110422158	3	0.00249
LOC110426119	1	0.00249
LOC110427765	1	0.00249
LOC110414273	2	0.00248
LOC110415682	1	0.00248
LOC110419441	2	0.00248
LOC110419776	6	0.00248
LOC110425032	2	0.00248
LOC110426774	1	0.00248
LOC110428120	2	0.00248
LOC110428505	4	0.00247
LOC110427014	2	0.00247
LOC110409252	3	0.00247
LOC110410187	5	0.00247
LOC110412217	2	0.00247
LOC110414086	1	0.00247
LOC110416937	1	0.00247
LOC110417141	1	0.00247
LOC110416359	1	0.00247
LOC110420241	2	0.00247
LOC110423265	2	0.00247
LOC110423052	1	0.00246
LOC110414690	4	0.00246
LOC110416636	4	0.00246
LOC110420307	1	0.00246
LOC110424068	2	0.00246
LOC110428624	3	0.00246
LOC110420203	3	0.00245
LOC110410906	3	0.00245
LOC110413717	2	0.00245
LOC110418768	3	0.00245
LOC110418282	3	0.00245
LOC110421712	1	0.00245
LOC110427490	1	0.00245
LOC110420751	1	0.00244
LOC110409197	3	0.00244
LOC110411010	3	0.00244
LOC110417012	1	0.00244
LOC110419327	2	0.00244
LOC110419003	3	0.00244
LOC110422474	2	0.00244
LOC110422464	1	0.00244
LOC110424469	4	0.00244
LOC110425373	2	0.00244
LOC110426555	2	0.00244
LOC110427011	1	0.00244
LOC110428099	3	0.00244
LOC110410366	4	0.00243
LOC110410925	1	0.00243
TRNAR-ACG	2	0.00243
LOC110414681	7	0.00243
LOC110416897	1	0.00243
LOC110423458	2	0.00243
LOC110421018	2	0.00242
LOC110414176	5	0.00242
LOC110413420	3	0.00242
LOC110413220	1	0.00242
LOC110416876	2	0.00242
LOC110416762	2	0.00242
LOC110422273	1	0.00242
LOC110422559	2	0.00242
LOC110423510	1	0.00242
LOC110425400	4	0.00242
LOC110427879	4	0.00242
LOC110428204	2	0.00242
LOC110413006	3	0.00241
LOC110417298	6	0.00241
LOC110416891	2	0.00241
LOC110416996	1	0.00241
LOC110427818	1	0.00241
LOC110419530	1	0.0024
LOC110411740	1	0.0024
LOC110420195	4	0.0024
LOC110423343	1	0.0024
LOC110424241	1	0.0024
LOC110426128	2	0.0024
LOC110423604	2	0.00239
LOC110413807	1	0.00239
LOC110421745	1	0.00239
LOC110423814	5	0.00239
LOC110425212	2	0.00239
LOC110411042	4	0.00238
LOC110418602	1	0.00238
LOC110418205	1	0.00238
LOC110420151	2	0.00238
LOC110423750	3	0.00238
LOC110427805	2	0.00238
LOC110410505	2	0.00237
LOC110411657	3	0.00237
LOC110424297	1	0.00237
LOC110427779	4	0.00237
LOC110409724	3	0.00236
LOC110410834	2	0.00236
LOC110411669	3	0.00236
LOC110410772	3	0.00236
LOC110414557	1	0.00236
LOC110413645	4	0.00236
LOC110414914	1	0.00236
LOC110421597	4	0.00236
LOC110426210	2	0.00236
LOC110428340	4	0.00236
LOC110415460	1	0.00235
LOC110416998	1	0.00235
LOC110414289	1	0.00235
LOC110416912	3	0.00235
LOC110419506	1	0.00235
LOC110423730	2	0.00235
LOC110409319	4	0.00234
LOC110413711	3	0.00234
LOC110415322	2	0.00234
LOC110415697	4	0.00234
LOC110417821	3	0.00234
LOC110424157	2	0.00234
LOC110424414	2	0.00234
LOC110424766	4	0.00234
LOC110424883	2	0.00234
LOC110426398	2	0.00233
LOC110415514	1	0.00233
LOC110417565	2	0.00233
LOC110420650	1	0.00233
LOC110420662	1	0.00233
LOC110421234	3	0.00233
LOC110422349	3	0.00233
LOC110427905	1	0.00233
LOC110415680	3	0.00232
LOC110418770	1	0.00232
LOC110420951	3	0.00232
LOC110422943	2	0.00232
LOC110423491	1	0.00232
LOC110424226	1	0.00232
LOC110425129	2	0.00232
LOC110425199	1	0.00232
LOC110426680	2	0.00231
LOC110419190	1	0.00231
LOC110416431	2	0.0023
LOC110415648	1	0.0023
LOC110417250	4	0.0023
LOC110418472	1	0.0023
LOC110418078	1	0.0023
LOC110422211	1	0.0023
LOC110428132	1	0.0023
LOC110424214	2	0.00229
LOC110409704	1	0.00229
LOC110416094	2	0.00229
LOC110420860	1	0.00229
LOC110421637	7	0.00229
LOC110426112	1	0.00229
LOC110412560	3	0.00228
LOC110409161	2	0.00228
LOC110414198	3	0.00228
LOC110415570	1	0.00228
LOC110415618	3	0.00228
LOC110415266	2	0.00228
LOC110423278	1	0.00228
LOC110422904	7	0.00228
LOC110424033	2	0.00228
LOC110425805	5	0.00228
LOC110426606	2	0.00228
LOC110417240	2	0.00227
LOC110410880	3	0.00227
LOC110421789	1	0.00227
LOC110424520	1	0.00227
LOC110424041	1	0.00227
LOC110409565	1	0.00226
LOC110409631	1	0.00226
LOC110410914	3	0.00226
LOC110413010	5	0.00226
LOC110412139	3	0.00226
LOC110416233	5	0.00226
LOC110416089	2	0.00226
LOC110422053	1	0.00226
LOC110422677	1	0.00226
LOC110424156	3	0.00226
LOC110424210	1	0.00226
LOC110425991	3	0.00226
LOC110418054	1	0.00225
LOC110410003	3	0.00225
LOC110429351	6	0.00225
LOC110412438	3	0.00225
LOC110411837	1	0.00225
LOC110413169	2	0.00225
LOC110415810	1	0.00225
LOC110415992	3	0.00225
LOC110416387	4	0.00225
LOC110417342	1	0.00225
LOC110416781	2	0.00225
LOC110419240	2	0.00225
LOC110421821	6	0.00225
LOC110428754	2	0.00225
LOC110411115	4	0.00224
LOC110420714	1	0.00224
LOC110427996	1	0.00224
LOC110429075	1	0.00224
LOC110415629	1	0.00224
LOC110417651	2	0.00224
LOC110419056	1	0.00224
LOC110425663	2	0.00224
LOC110408902	3	0.00223
LOC110420863	1	0.00223
LOC110427592	1	0.00223
LOC110415320	3	0.00222
LOC110410020	3	0.00222
LOC110409908	4	0.00222
LOC110411662	2	0.00222
LOC110413184	5	0.00222
LOC110413558	2	0.00222
LOC110416707	2	0.00222
LOC110421002	2	0.00222
LOC110421035	4	0.00222
LOC110424208	2	0.00222
LOC110425713	1	0.00222
LOC110427279	2	0.00222
LOC110428496	5	0.00222
LOC110421067	1	0.00221
LOC110417972	1	0.00221
LOC110415313	1	0.00221
LOC110416862	1	0.00221
LOC110418179	5	0.00221
LOC110418163	1	0.00221
LOC110417486	3	0.00221
LOC110419366	3	0.00221
LOC110420288	3	0.00221
LOC110425288	1	0.00221
LOC110411334	2	0.0022
LOC110414523	1	0.0022
LOC110421751	3	0.0022
LOC110422518	2	0.0022
LOC110410128	4	0.00219
LOC110412304	2	0.00219
LOC110412078	1	0.00219
LOC110420864	5	0.00219
LOC110421162	1	0.00219
LOC110422436	1	0.00219
LOC110422952	5	0.00219
LOC110425804	1	0.00219
LOC110425902	1	0.00219
LOC110426859	2	0.00219
LOC110428849	1	0.00219
LOC110416479	1	0.00218
LOC110410640	1	0.00218
LOC110429010	3	0.00218
LOC110429328	2	0.00218
LOC110414238	2	0.00218
LOC110416305	3	0.00218
LOC110420035	4	0.00218
LOC110419008	2	0.00218
LOC110420259	2	0.00218
LOC110422215	2	0.00218
LOC110423182	1	0.00218
LOC110428500	2	0.00218
LOC110415334	2	0.00217
LOC110410084	2	0.00217
LOC110408945	1	0.00217
LOC110429457	3	0.00217
LOC110416332	2	0.00217
LOC110424482	2	0.00217
LOC110425999	1	0.00217
LOC110426506	3	0.00217
LOC110427506	1	0.00217
LOC110428199	3	0.00217
LOC110412164	2	0.00216
LOC110409678	2	0.00216
LOC110418707	1	0.00216
LOC110408775	1	0.00216
LOC110412987	1	0.00216
LOC110415106	1	0.00216
LOC110419783	1	0.00216
LOC110419549	1	0.00216
LOC110426462	1	0.00216
LOC110426494	6	0.00216
LOC110426740	1	0.00216
LOC110426600	2	0.00216
LOC110414760	5	0.00215
LOC110416977	1	0.00215
LOC110421774	2	0.00215
LOC110428459	4	0.00215
LOC110416599	1	0.00214
LOC110409458	1	0.00214
LOC110411232	2	0.00214
LOC110412270	2	0.00214
LOC110414526	1	0.00214
LOC110416289	2	0.00214
LOC110416866	2	0.00214
LOC110416210	2	0.00214
LOC110416507	4	0.00214
LOC110418027	3	0.00214
LOC110419486	1	0.00214
LOC110420658	1	0.00214
LOC110420920	3	0.00214
LOC110421444	3	0.00214
LOC110422509	2	0.00214
LOC110422961	2	0.00214
LOC110423877	1	0.00214
LOC110424994	4	0.00214
LOC110426528	2	0.00214
LOC110409667	2	0.00213
LOC110414932	2	0.00213
LOC110417187	1	0.00213
LOC110417235	2	0.00213
LOC110418295	1	0.00213
LOC110418725	3	0.00213
LOC110419187	1	0.00213
LOC110421855	2	0.00213
LOC110421915	2	0.00213
LOC110422001	2	0.00213
LOC110424648	1	0.00213
LOC110428147	1	0.00213
LOC110428212	1	0.00213
LOC110428159	1	0.00213
LOC110428453	1	0.00213
LOC110410842	6	0.00212
LOC110408844	2	0.00212
LOC110410641	3	0.00212
LOC110410907	2	0.00212
LOC110412221	1	0.00212
LOC110418790	5	0.00212
LOC110418088	2	0.00212
LOC110421938	3	0.00212
LOC110424188	3	0.00212
LOC110425610	9	0.00212
LOC110409540	2	0.00211
LOC110421893	1	0.00211
LOC110413591	3	0.00211
LOC110413521	1	0.00211
LOC110417667	2	0.00211
LOC110419053	2	0.00211
LOC110423180	1	0.00211
LOC110424435	2	0.00211
LOC110425331	1	0.00211
LOC110424908	2	0.00211
LOC110425828	2	0.00211
LOC110427036	1	0.00211
LOC110427646	4	0.00211
LOC110411579	2	0.0021
LOC110422328	3	0.0021
LOC110429260	1	0.0021
LOC110414187	1	0.0021
LOC110417155	1	0.0021
LOC110420068	2	0.0021
LOC110424480	2	0.0021
LOC110425578	1	0.0021
LOC110427162	5	0.0021
LOC110414161	2	0.00209
LOC110429338	2	0.00209
LOC110411695	2	0.00209
LOC110412269	8	0.00209
LOC110413021	2	0.00209
LOC110413955	1	0.00209
LOC110416399	2	0.00209
LOC110417741	2	0.00209
LOC110417464	3	0.00209
LOC110419199	4	0.00209
LOC110419532	1	0.00209
LOC110419517	1	0.00209
LOC110420504	5	0.00209
LOC110428789	3	0.00209
LOC110409360	2	0.00208
LOC110429424	3	0.00208
LOC110416117	6	0.00208
LOC110416613	3	0.00208
LOC110419188	1	0.00208
LOC110423331	1	0.00208
LOC110422996	4	0.00208
LOC110423937	2	0.00208
LOC110426856	2	0.00208
LOC110427451	1	0.00208
LOC110428787	1	0.00207
LOC110426990	8	0.00207
LOC110410295	1	0.00207
LOC110412786	1	0.00207
LOC110412893	2	0.00207
LOC110412189	2	0.00207
LOC110412228	1	0.00207
LOC110413684	1	0.00207
LOC110416764	3	0.00207
LOC110416605	3	0.00207
LOC110417072	1	0.00207
LOC110420280	1	0.00207
LOC110423840	1	0.00207
LOC110427793	1	0.00207
LOC110428289	1	0.00207
LOC110419172	4	0.00206
LOC110425309	3	0.00206
LOC110409085	4	0.00206
LOC110411027	2	0.00206
LOC110414432	5	0.00206
LOC110414511	1	0.00206
LOC110415814	4	0.00206
LOC110418251	1	0.00206
LOC110417534	3	0.00206
LOC110418181	3	0.00206
LOC110420179	2	0.00206
LOC110421790	3	0.00206
LOC110422729	1	0.00206
LOC110423479	2	0.00206
LOC110423516	4	0.00206
LOC110412608	2	0.00205
LOC110412602	1	0.00205
LOC110415287	2	0.00205
LOC110418799	5	0.00205
LOC110418564	1	0.00205
LOC110420953	2	0.00205
LOC110421335	2	0.00205
LOC110421364	3	0.00205
LOC110421271	1	0.00205
LOC110420721	1	0.00204
LOC110429111	2	0.00204
LOC110409449	2	0.00204
LOC110410484	1	0.00204
LOC110410224	2	0.00204
LOC110411743	1	0.00204
LOC110412597	1	0.00204
LOC110413181	2	0.00204
LOC110414343	3	0.00204
LOC110414910	1	0.00204
LOC110419084	4	0.00204
LOC110421658	1	0.00204
LOC110421259	4	0.00204
LOC110422038	2	0.00204
LOC110422767	1	0.00204
LOC110422450	1	0.00204
LOC110423342	1	0.00204
LOC110425953	1	0.00204
LOC110418744	1	0.00203
LOC110408971	5	0.00203
LOC110414417	1	0.00203
LOC110414698	2	0.00203
LOC110416792	3	0.00203
LOC110419518	2	0.00203
LOC110420729	1	0.00203
LOC110421928	1	0.00203
LOC110424654	2	0.00203
LOC110428445	1	0.00203
LOC110428705	2	0.00203
LOC110424049	3	0.00202
LOC110427006	1	0.00202
LOC110414228	2	0.00202
LOC110415321	3	0.00202
LOC110418560	1	0.00202
LOC110419859	1	0.00202
LOC110424308	2	0.00202
LOC110428175	2	0.00202
LOC110419873	1	0.00201
LOC110427155	2	0.00201
LOC110413712	1	0.00201
LOC110409576	1	0.00201
LOC110408991	3	0.00201
LOC110410707	2	0.00201
LOC110415925	1	0.00201
LOC110418415	2	0.00201
LOC110420614	4	0.00201
LOC110420352	2	0.00201
LOC110423155	2	0.00201
LOC110425691	3	0.00201
LOC110426310	1	0.00201
LOC110417826	1	0.002
LOC110409649	1	0.002
LOC110410229	2	0.002
LOC110416750	3	0.002
LOC110418156	1	0.002
LOC110422594	1	0.002
LOC110423253	1	0.002
LOC110426132	2	0.002
LOC110426976	4	0.002
LOC110427634	1	0.002
LOC110425723	3	0.00199
LOC110423326	4	0.00199
LOC110418347	2	0.00199
LOC110417865	1	0.00199
LOC110420931	1	0.00199
LOC110409202	1	0.00199
LOC110410353	4	0.00199
LOC110412722	1	0.00199
LOC110413800	1	0.00199
LOC110416932	1	0.00199
LOC110418356	1	0.00199
LOC110421857	1	0.00199
LOC110423722	1	0.00199
LOC110425541	1	0.00199
LOC110426399	2	0.00199
LOC110426269	3	0.00199
LOC110428031	11	0.00199
LOC110409676	1	0.00198
LOC110408904	2	0.00198
LOC110416873	1	0.00198
LOC110418098	3	0.00198
LOC110419256	1	0.00198
LOC110419882	3	0.00198
LOC110421666	3	0.00198
LOC110424196	1	0.00198
LOC110424922	1	0.00198
LOC110426991	3	0.00198
LOC110427929	1	0.00198
LOC110427726	2	0.00198
LOC110410012	3	0.00197
LOC110424348	3	0.00197
LOC110429168	3	0.00197
LOC110410545	2	0.00197
LOC110411878	3	0.00197
LOC110412879	3	0.00197
LOC110413375	4	0.00197
LOC110414023	6	0.00197
LOC110416353	1	0.00197
LOC110418793	5	0.00197
LOC110419860	2	0.00197
LOC110421161	1	0.00197
LOC110422500	1	0.00197
LOC110424015	2	0.00197
LOC110424610	6	0.00197
LOC110425860	3	0.00197
LOC110427949	1	0.00197
LOC110428113	2	0.00197
LOC110428482	1	0.00197
LOC110424327	1	0.00196
LOC110429484	2	0.00196
LOC110409711	1	0.00196
LOC110411163	1	0.00196
LOC110411643	6	0.00196
LOC110413682	1	0.00196
LOC110414888	2	0.00196
LOC110415255	1	0.00196
LOC110414998	1	0.00196
LOC110418527	1	0.00196
LOC110418613	1	0.00196
LOC110418275	2	0.00196
LOC110421334	1	0.00196
LOC110422795	1	0.00196
LOC110423203	4	0.00196
LOC110424970	1	0.00196
LOC110413942	2	0.00195
LOC110408917	1	0.00195
LOC110415722	3	0.00195
LOC110417194	3	0.00195
LOC110420996	2	0.00195
LOC110426652	2	0.00195
LOC110428731	1	0.00195
LOC110417766	2	0.00194
LOC110417212	2	0.00194
LOC110409861	1	0.00194
LOC110409203	2	0.00194
LOC110412787	1	0.00194
LOC110415397	4	0.00194
LOC110415811	3	0.00194
LOC110420159	3	0.00194
LOC110421468	2	0.00194
LOC110421999	1	0.00194
LOC110423735	1	0.00194
LOC110425034	3	0.00194
LOC110412552	1	0.00193
LOC110409159	3	0.00193
LOC110411369	2	0.00193
LOC110413569	1	0.00193
LOC110415509	1	0.00193
LOC110419111	1	0.00193
LOC110420152	1	0.00193
LOC110422143	1	0.00193
LOC110423432	1	0.00193
LOC110425255	1	0.00193
LOC110427342	3	0.00193
LOC110427185	1	0.00193
LOC110427948	6	0.00193
LOC110428457	2	0.00193
LOC110428564	2	0.00193
LOC110418606	1	0.00192
LOC110429262	1	0.00192
LOC110409124	4	0.00192
LOC110429413	2	0.00192
LOC110410399	1	0.00192
LOC110411135	1	0.00192
LOC110412071	3	0.00192
LOC110414190	3	0.00192
LOC110416164	3	0.00192
LOC110417394	1	0.00192
LOC110417275	3	0.00192
LOC110417852	3	0.00192
LOC110419304	2	0.00192
LOC110420612	1	0.00192
LOC110422712	1	0.00192
LOC110423905	2	0.00192
LOC110426290	1	0.00192
LOC110428854	1	0.00192
LOC110411757	2	0.00191
LOC110409910	2	0.00191
TRNAD-GUC	2	0.00191
LOC110414136	1	0.00191
LOC110416904	1	0.00191
LOC110419302	1	0.00191
LOC110419098	1	0.00191
LOC110420421	2	0.00191
LOC110422146	1	0.00191
LOC110423264	4	0.00191
LOC110424092	1	0.00191
LOC110424501	1	0.00191
LOC110426422	2	0.00191
LOC110426760	2	0.00191
LOC110428110	2	0.00191
LOC110428483	4	0.00191
LOC110428632	2	0.0019
LOC110429460	3	0.0019
LOC110412632	2	0.0019
LOC110413552	1	0.0019
LOC110414426	2	0.0019
LOC110415880	1	0.0019
LOC110416175	2	0.0019
LOC110416785	2	0.0019
LOC110417482	3	0.0019
LOC110417708	1	0.0019
LOC110420767	1	0.0019
LOC110421175	1	0.0019
LOC110422563	3	0.0019
LOC110422970	4	0.0019
LOC110424225	1	0.0019
LOC110424522	1	0.0019
LOC110425105	1	0.0019
LOC110427134	3	0.0019
LOC110427781	2	0.0019
LOC110410666	1	0.00189
LOC110410223	3	0.00189
LOC110414416	1	0.00189
LOC110414508	2	0.00189
LOC110415518	1	0.00189
LOC110420456	1	0.00189
LOC110421106	2	0.00189
LOC110424645	3	0.00189
LOC110424085	3	0.00189
LOC110427364	1	0.00189
LOC110421831	1	0.00188
LOC110413312	5	0.00188
LOC110415497	1	0.00188
LOC110417771	5	0.00188
LOC110418876	1	0.00188
LOC110420531	1	0.00188
LOC110422207	2	0.00188
LOC110421715	3	0.00188
LOC110423943	1	0.00188
LOC110423802	1	0.00188
LOC110428545	2	0.00188
LOC110422618	1	0.00187
LOC110409560	3	0.00187
LOC110409904	1	0.00187
LOC110418006	2	0.00187
LOC110421431	1	0.00187
LOC110421416	1	0.00187
LOC110423122	4	0.00187
LOC110427319	3	0.00187
LOC110427727	1	0.00187
LOC110428306	1	0.00187
LOC110428195	2	0.00187
LOC110413237	1	0.00186
LOC110411299	5	0.00186
LOC110412171	1	0.00186
LOC110413971	1	0.00186
LOC110415063	1	0.00186
LOC110416663	4	0.00186
LOC110417916	2	0.00186
LOC110419755	2	0.00186
LOC110419215	1	0.00186
LOC110420277	2	0.00186
LOC110421266	1	0.00186
LOC110421486	1	0.00186
LOC110422837	1	0.00186
LOC110424291	1	0.00186
LOC110418716	1	0.00185
LOC110422252	1	0.00185
LOC110413692	2	0.00185
LOC110409131	3	0.00185
LOC110408793	2	0.00185
LOC110410994	2	0.00185
LOC110411427	2	0.00185
LOC110412076	1	0.00185
LOC110414651	1	0.00185
LOC110417974	2	0.00185
LOC110423178	1	0.00185
LOC110424780	1	0.00185
LOC110426103	1	0.00185
LOC110428647	1	0.00185
LOC110428678	2	0.00185
LOC110414366	2	0.00184
LOC110415088	1	0.00184
LOC110414978	5	0.00184
LOC110416383	5	0.00184
LOC110420791	3	0.00184
LOC110422969	3	0.00184
LOC110423864	3	0.00184
LOC110425125	2	0.00184
LOC110422710	2	0.00183
LOC110418807	1	0.00183
LOC110409622	1	0.00183
LOC110409367	1	0.00183
LOC110409535	5	0.00183
LOC110417001	1	0.00183
LOC110416127	2	0.00183
LOC110416835	3	0.00183
LOC110418880	2	0.00183
LOC110421164	1	0.00183
LOC110423073	6	0.00183
LOC110424014	1	0.00183
LOC110424977	2	0.00183
LOC110426959	3	0.00183
LOC110427121	9	0.00183
LOC110427289	2	0.00183
LOC110427296	2	0.00183
LOC110427633	2	0.00183
LOC110411393	2	0.00182
LOC110417295	3	0.00182
LOC110414050	1	0.00182
LOC110408925	1	0.00182
LOC110409592	1	0.00182
LOC110412529	1	0.00182
LOC110417111	2	0.00182
LOC110421026	4	0.00182
LOC110422098	1	0.00182
LOC110421941	1	0.00182
LOC110425895	3	0.00182
LOC110425786	6	0.00182
LOC110429304	3	0.00181
LOC110420407	2	0.00181
LOC110409170	1	0.00181
LOC110429456	5	0.00181
LOC110409580	4	0.00181
LOC110429356	5	0.00181
LOC110410162	2	0.00181
LOC110410773	1	0.00181
LOC110413243	2	0.00181
LOC110417019	4	0.00181
LOC110418706	2	0.00181
LOC110418704	1	0.00181
LOC110418202	2	0.00181
LOC110419932	1	0.00181
LOC110419683	2	0.00181
LOC110420497	2	0.00181
LOC110420379	1	0.00181
LOC110420705	1	0.00181
LOC110420596	1	0.00181
LOC110421258	2	0.00181
LOC110421650	3	0.00181
LOC110424798	3	0.00181
LOC110426804	6	0.00181
LOC110427706	2	0.00181
LOC110428323	1	0.00181
LOC110424842	2	0.0018
LOC110410325	2	0.0018
LOC110409437	1	0.0018
LOC110413212	4	0.0018
LOC110417078	1	0.0018
LOC110416102	1	0.0018
LOC110418423	1	0.0018
LOC110421527	7	0.0018
LOC110422266	1	0.0018
LOC110424937	1	0.0018
LOC110425968	1	0.0018
LOC110428576	1	0.0018
LOC110409036	1	0.00179
LOC110410487	2	0.00179
LOC110414874	1	0.00179
LOC110414630	6	0.00179
LOC110418013	2	0.00179
LOC110421766	3	0.00179
LOC110423904	2	0.00179
LOC110426715	1	0.00179
LOC110428153	1	0.00179
LOC110414740	1	0.00178
LOC110422424	1	0.00178
LOC110408791	1	0.00178
LOC110429355	4	0.00178
LOC110411082	2	0.00178
LOC110413025	21	0.00178
LOC110414320	1	0.00178
LOC110413447	5	0.00178
LOC110415219	1	0.00178
LOC110416251	1	0.00178
LOC110417340	2	0.00178
LOC110416896	5	0.00178
LOC110417591	3	0.00178
LOC110419373	1	0.00178
LOC110426669	1	0.00178
LOC110426998	1	0.00178
LOC110428592	2	0.00178
LOC110410508	5	0.00177
LOC110410041	2	0.00177
LOC110409812	4	0.00177
LOC110409923	2	0.00177
LOC110411910	2	0.00177
LOC110413560	1	0.00177
LOC110413563	1	0.00177
LOC110418798	1	0.00177
LOC110419391	2	0.00177
LOC110421648	1	0.00177
LOC110423293	1	0.00177
LOC110425231	1	0.00177
LOC110415965	2	0.00176
LOC110429443	1	0.00176
LOC110410048	7	0.00176
LOC110409230	1	0.00176
LOC110417949	2	0.00176
LOC110418126	2	0.00176
LOC110420262	2	0.00176
LOC110425597	1	0.00176
LOC110425599	3	0.00176
LOC110425794	1	0.00176
LOC110426758	1	0.00176
LOC110426977	1	0.00176
LOC110427035	5	0.00176
LOC110427614	1	0.00176
LOC110417654	1	0.00175
LOC110429232	3	0.00175
LOC110429273	1	0.00175
LOC110413747	1	0.00175
LOC110413432	2	0.00175
LOC110415348	1	0.00175
LOC110416571	2	0.00175
LOC110421042	3	0.00175
LOC110424319	2	0.00175
LOC110423787	2	0.00175
LOC110425114	1	0.00175
LOC110426593	1	0.00175
LOC110426825	2	0.00175
LOC110420092	3	0.00174
LOC110415971	1	0.00174
LOC110409455	1	0.00174
LOC110429155	9	0.00174
LOC110409391	3	0.00174
LOC110411419	2	0.00174
LOC110413708	2	0.00174
LOC110413768	1	0.00174
LOC110420925	1	0.00174
LOC110421701	1	0.00174
LOC110421409	4	0.00174
LOC110421676	1	0.00174
LOC110423080	2	0.00174
LOC110413911	2	0.00173
LOC110424676	2	0.00173
LOC110408948	3	0.00173
LOC110410720	2	0.00173
LOC110414239	1	0.00173
LOC110414180	2	0.00173
LOC110414491	3	0.00173
LOC110414078	1	0.00173
LOC110414797	2	0.00173
LOC110418002	1	0.00173
LOC110417490	2	0.00173
LOC110419319	3	0.00173
LOC110423227	2	0.00173
LOC110428189	1	0.00173
LOC110428562	1	0.00173
LOC110416892	3	0.00172
LOC110423638	2	0.00172
LOC110421289	1	0.00172
LOC110416225	1	0.00172
LOC110411111	1	0.00172
LOC110413196	2	0.00172
LOC110414943	2	0.00172
LOC110415757	3	0.00172
LOC110415436	1	0.00172
LOC110415222	3	0.00172
LOC110418658	5	0.00172
TRNAS-UGA	1	0.00172
LOC110418544	3	0.00172
LOC110418392	2	0.00172
LOC110419722	2	0.00172
LOC110419113	2	0.00172
LOC110419557	1	0.00172
LOC110420482	1	0.00172
LOC110426881	2	0.00172
LOC110427407	2	0.00172
LOC110428759	2	0.00172
LOC110411192	1	0.00171
LOC110409751	1	0.00171
LOC110408909	3	0.00171
LOC110411744	1	0.00171
LOC110412889	1	0.00171
LOC110413835	1	0.00171
LOC110415301	2	0.00171
LOC110416700	1	0.00171
LOC110416745	3	0.00171
LOC110416122	3	0.00171
LOC110417725	2	0.00171
LOC110420450	2	0.00171
LOC110424682	1	0.00171
LOC110426263	5	0.00171
LOC110427850	1	0.00171
LOC110426581	2	0.0017
LOC110410893	2	0.0017
LOC110411152	1	0.0017
LOC110415137	3	0.0017
LOC110422458	3	0.0017
LOC110425893	2	0.0017
LOC110416043	1	0.00169
LOC110428200	2	0.00169
LOC110427041	1	0.00169
LOC110408939	2	0.00169
LOC110409279	3	0.00169
LOC110410584	2	0.00169
LOC110410330	3	0.00169
LOC110412211	2	0.00169
LOC110412496	1	0.00169
LOC110413870	2	0.00169
LOC110413208	1	0.00169
LOC110413812	1	0.00169
LOC110418992	1	0.00169
LOC110419952	2	0.00169
LOC110420744	3	0.00169
LOC110421319	4	0.00169
LOC110423990	1	0.00169
LOC110425823	3	0.00169
LOC110426686	1	0.00169
LOC110409846	3	0.00168
LOC110410718	1	0.00168
LOC110413718	3	0.00168
LOC110416040	3	0.00168
LOC110415751	1	0.00168
LOC110417237	2	0.00168
LOC110420173	3	0.00168
LOC110422046	1	0.00168
LOC110421553	2	0.00168
LOC110423111	1	0.00168
LOC110423281	2	0.00168
LOC110425862	3	0.00168
LOC110427583	1	0.00168
LOC110410659	3	0.00167
LOC110414548	2	0.00167
LOC110414560	3	0.00167
LOC110415781	1	0.00167
LOC110416454	2	0.00167
LOC110422411	2	0.00167
LOC110423980	2	0.00167
LOC110424475	4	0.00167
LOC110425656	5	0.00167
LOC110427445	1	0.00167
LOC110428539	4	0.00167
LOC110428615	2	0.00166
LOC110425924	2	0.00166
LOC110409695	1	0.00166
LOC110410070	1	0.00166
LOC110408979	2	0.00166
LOC110408897	2	0.00166
LOC110429280	1	0.00166
LOC110410051	1	0.00166
LOC110411195	1	0.00166
LOC110412280	1	0.00166
LOC110413122	1	0.00166
LOC110413649	1	0.00166
LOC110414524	2	0.00166
LOC110413756	1	0.00166
LOC110415095	1	0.00166
LOC110415478	1	0.00166
LOC110416638	2	0.00166
LOC110418127	3	0.00166
LOC110419028	4	0.00166
LOC110419533	1	0.00166
LOC110420875	2	0.00166
LOC110421201	3	0.00166
LOC110421631	2	0.00166
LOC110422370	3	0.00166
LOC110421323	5	0.00166
LOC110424262	1	0.00166
LOC110425242	2	0.00166
LOC110425153	1	0.00166
LOC110425596	4	0.00166
LOC110426034	3	0.00166
LOC110426300	1	0.00166
LOC110426509	9	0.00166
LOC110428370	2	0.00166
LOC110428623	2	0.00166
LOC110409762	3	0.00165
LOC110415383	3	0.00165
LOC110414911	2	0.00165
LOC110419117	1	0.00165
LOC110421953	1	0.00165
LOC110423419	1	0.00165
LOC110423471	3	0.00165
LOC110423555	2	0.00165
LOC110423915	1	0.00165
LOC110425265	2	0.00165
LOC110428009	3	0.00165
LOC110428205	1	0.00165
LOC110428701	2	0.00165
LOC110417927	1	0.00164
LOC110422891	1	0.00164
LOC110415864	2	0.00164
LOC110423469	4	0.00164
LOC110427020	1	0.00164
LOC110426270	1	0.00164
LOC110416352	1	0.00164
LOC110409483	5	0.00164
LOC110408928	1	0.00164
LOC110412492	6	0.00164
LOC110411816	2	0.00164
LOC110415480	1	0.00164
LOC110416298	5	0.00164
LOC110417106	3	0.00164
LOC110419607	2	0.00164
LOC110419287	2	0.00164
LOC110424217	2	0.00164
LOC110425181	2	0.00164
LOC110425960	1	0.00164
LOC110427093	2	0.00164
LOC110428788	1	0.00164
LOC110409314	1	0.00163
LOC110429393	1	0.00163
LOC110410697	2	0.00163
LOC110411781	3	0.00163
LOC110414109	1	0.00163
LOC110415858	2	0.00163
LOC110416899	1	0.00163
LOC110416816	2	0.00163
LOC110416617	1	0.00163
LOC110417158	1	0.00163
LOC110418733	3	0.00163
LOC110420597	1	0.00163
LOC110423061	1	0.00163
LOC110424674	2	0.00163
LOC110424827	3	0.00163
LOC110424031	1	0.00163
LOC110425099	2	0.00163
LOC110426326	1	0.00163
LOC110416027	1	0.00162
LOC110426176	1	0.00162
LOC110429103	1	0.00162
LOC110409845	1	0.00162
LOC110408941	1	0.00162
LOC110408997	1	0.00162
LOC110411037	2	0.00162
LOC110410289	4	0.00162
LOC110415894	7	0.00162
LOC110416014	3	0.00162
LOC110422191	3	0.00162
LOC110421945	1	0.00162
LOC110421829	1	0.00162
LOC110424619	1	0.00162
LOC110425297	2	0.00162
LOC110425080	2	0.00162
LOC110420058	4	0.00161
LOC110429483	1	0.00161
LOC110409745	1	0.00161
LOC110410633	2	0.00161
LOC110413882	1	0.00161
LOC110415548	2	0.00161
LOC110416400	1	0.00161
LOC110417013	1	0.00161
LOC110419603	1	0.00161
LOC110420826	2	0.00161
LOC110422644	3	0.00161
LOC110423228	2	0.00161
LOC110424830	1	0.00161
LOC110425564	1	0.00161
LOC110426194	5	0.00161
LOC110427359	2	0.00161
LOC110427040	5	0.00161
LOC110427674	3	0.00161
LOC110428433	1	0.00161
LOC110428056	1	0.0016
LOC110429272	2	0.0016
LOC110409058	1	0.0016
LOC110409382	3	0.0016
LOC110429361	3	0.0016
LOC110429147	1	0.0016
LOC110429376	3	0.0016
LOC110409132	2	0.0016
LOC110412264	1	0.0016
LOC110411881	4	0.0016
LOC110413278	1	0.0016
LOC110413730	1	0.0016
LOC110414184	2	0.0016
LOC110415496	2	0.0016
LOC110416480	1	0.0016
LOC110418481	1	0.0016
LOC110421684	1	0.0016
LOC110422002	3	0.0016
LOC110423233	1	0.0016
LOC110425156	1	0.0016
LOC110425692	4	0.0016
LOC110426303	3	0.0016
LOC110427771	1	0.0016
LOC110428037	6	0.0016
LOC110428060	2	0.0016
LOC110428648	4	0.0016
LOC110428710	1	0.0016
LOC110410676	2	0.00159
LOC110409758	2	0.00159
LOC110408954	4	0.00159
LOC110410349	2	0.00159
LOC110411675	2	0.00159
LOC110412542	2	0.00159
LOC110412143	2	0.00159
LOC110413832	2	0.00159
LOC110414637	4	0.00159
LOC110415789	1	0.00159
LOC110420898	3	0.00159
LOC110422084	1	0.00159
LOC110422504	1	0.00159
LOC110424753	3	0.00159
LOC110426605	2	0.00159
LOC110427396	2	0.00159
LOC110429243	6	0.00158
LOC110409093	2	0.00158
LOC110409899	1	0.00158
LOC110409722	1	0.00158
LOC110408842	3	0.00158
LOC110410459	2	0.00158
LOC110411828	2	0.00158
LOC110413866	1	0.00158
LOC110415184	1	0.00158
LOC110415302	2	0.00158
LOC110415300	1	0.00158
LOC110416972	2	0.00158
LOC110416101	2	0.00158
LOC110417913	3	0.00158
LOC110418787	1	0.00158
LOC110419023	2	0.00158
LOC110419954	1	0.00158
LOC110420224	1	0.00158
LOC110421935	3	0.00158
LOC110421537	1	0.00158
LOC110421567	2	0.00158
LOC110422593	3	0.00158
LOC110423797	1	0.00158
LOC110424650	3	0.00158
LOC110424935	2	0.00158
LOC110427173	2	0.00158
LOC110428304	1	0.00158
LOC110411149	2	0.00157
LOC110420290	1	0.00157
LOC110411510	1	0.00157
LOC110427217	1	0.00157
LOC110409935	2	0.00157
LOC110409911	2	0.00157
LOC110408830	1	0.00157
LOC110409037	1	0.00157
LOC110409243	1	0.00157
LOC110411595	1	0.00157
LOC110419330	2	0.00157
LOC110419747	2	0.00157
LOC110420135	1	0.00157
LOC110420324	2	0.00157
LOC110422013	1	0.00157
LOC110423186	1	0.00157
LOC110423145	3	0.00157
LOC110423929	2	0.00157
LOC110424431	1	0.00157
LOC110424077	1	0.00157
LOC110426597	2	0.00157
LOC110427356	2	0.00157
LOC110428254	1	0.00157
LOC110428435	1	0.00157
LOC110411566	1	0.00156
LOC110409130	1	0.00156
LOC110411635	3	0.00156
LOC110410820	1	0.00156
LOC110411101	1	0.00156
LOC110412852	4	0.00156
LOC110412743	5	0.00156
LOC110412029	2	0.00156
LOC110411984	5	0.00156
LOC110413667	2	0.00156
LOC110416961	2	0.00156
LOC110416780	2	0.00156
LOC110417880	1	0.00156
LOC110419438	1	0.00156
LOC110419901	2	0.00156
LOC110420799	1	0.00156
LOC110421783	2	0.00156
LOC110422953	4	0.00156
LOC110424108	1	0.00156
LOC110426846	1	0.00156
LOC110428018	2	0.00156
LOC110428785	1	0.00156
LOC110412349	2	0.00155
LOC110429490	2	0.00155
LOC110409287	2	0.00155
LOC110411000	1	0.00155
LOC110411903	5	0.00155
LOC110411968	1	0.00155
LOC110413162	1	0.00155
LOC110413188	3	0.00155
LOC110418689	1	0.00155
LOC110420008	3	0.00155
LOC110423371	2	0.00155
LOC110424843	1	0.00155
LOC110427251	3	0.00155
LOC110427498	1	0.00155
LOC110428194	2	0.00155
LOC110411439	4	0.00154
LOC110417663	1	0.00154
[truncated: 5,051 more rows]

## Sheet: TableS3
Table S3. The motif pattern in H. umbratica
Index	Motif	Modification_sites_number	P-value	Index	Motif	Modification_sites_number	P-value
1	AGGYANY	5256	1.60E-603	32	AYCTACC	194	3e-08
2	ATNTRGCA	2020	3.2e-308	33	AAGYAGTA	179	4e-08
3	AYCGA	2552	9.5e-167	34	AAAAAAAA	1068	3.9e-08
4	ATRTAST	1591	4e-127	35	GAAGCAVC	182	4.3e-08
5	ATRBAACA	1223	3.2e-122	36	SATSCACT	151	8.4e-08
6	AGGTGKCD	507	5.3e-93	37	ACYTAGTA	137	1e-07
7	ACYYARCA	870	3.7e-90	38	AKATGGC	226	3.7e-07
8	AGWTAGYA	634	3.5e-65	39	GTYGATGA	78	7.7e-07
9	ABCTACTW	496	2.1e-49	40	ACCCARTA	105	2.4e-06
10	ATGCASYA	469	7.9e-46	41	AGGCCWCA	101	2.8e-06
11	ACCCAYYA	316	1.1e-38	42	GCTTTYGA	96	5e-06
12	AGGTARGA	255	2.9e-30	43	AGTTAAVA	344	4.6e-05
13	AAGTACTW	239	7.4e-25	44	AYATGAC	265	0.00012
14	ATAGASTW	386	2.6e-24	45	TTGAYCTA	100	0.00039
15	AAAAHGAG	589	9.6e-24	46	AGRAAATT	349	0.0012
16	AACTAYTC	179	1.4e-23	47	CATAGAAT	105	0.0014
17	AGGCBGCA	179	2e-21	48	GAGYTAGC	57	0.0015
18	ATRTASC	539	8.7e-26	49	MCTTG	2047	0.0018
19	TYTYGAG	669	8.6e-21	50	TYGAKGC	241	0.00033
20	ASTTGKCA	275	1e-18	51	AGVGAGTA	136	0.0037
21	ATASAGCA	234	5.8e-16	52	AHGTGGC	166	0.004
22	TTSAGAGA	242	3.2e-13	53	TTCTYC	526	0.0058
23	GACTATAA	115	8.1e-13	54	CAATTATR	189	0.007
24	AAKTAGCA	239	6.4e-12	55	AHTGAACA	228	0.0068
25	TTTCTTB	794	8.2e-12	56	ATATGGTA	84	0.0087
26	RAGGTGKT	185	2.1e-13	57	GTATACGT	33	0.0091
27	AGTTACTW	173	3.3e-10	58	ASCGGTC	58	0.016
28	AGRGAAAA	441	2.1e-09	59	ATATATAT	453	0.017
29	ATCCAMCA	157	1.7e-09	60	GGATGTAR	68	0.024
30	GTAATAAG	98	6.1e-09	61	AGTCARCA	117	0.025
31	CAGCGCTG	50	2.5e-08	total sites		30055

## Sheet: TableS4
Table S4. The number of DNA variants in scaffolds
Scaffold	DNA_variation_number
NW_018397254.1	44295
NW_018397256.1	43957
NW_018397259.1	41213
NW_018397262.1	39089
NW_018397257.1	37700
NW_018397258.1	34402
NW_018397255.1	33106
NW_018397260.1	29935
NW_018397263.1	28516
NW_018397276.1	26726
NW_018397269.1	22829
NW_018397268.1	21366
NW_018397265.1	20410
NW_018397271.1	19146
NW_018397266.1	18673
NW_018397261.1	15901
NW_018397267.1	15786
NW_018397264.1	15693
NW_018397273.1	15326
NW_018397272.1	14151
NW_018397270.1	11080
NW_018397277.1	10944
NW_018397279.1	9223
NW_018397275.1	8458
NW_018397278.1	8445
NW_018397280.1	8427
NW_018397281.1	8347
NW_018397282.1	7930
NW_018397284.1	7373
NW_018397286.1	5882
NW_018397274.1	5685
NW_018397291.1	5604
NW_018397288.1	4418
NW_018397285.1	4074
NW_018397296.1	4014
NW_018397292.1	3644
NW_018397289.1	3574
NW_018397293.1	2814
NW_018397287.1	2781
NW_018397297.1	2623
NW_018397303.1	2467
NW_018397300.1	2449
NW_018397301.1	2143
NW_018397283.1	1993
NW_018397294.1	1983
NW_018397298.1	1710
NW_018397290.1	1301
NW_018397299.1	1237
NW_018397295.1	1195
NW_018397306.1	1103
NW_018397313.1	1057
NW_018397317.1	850
NW_018397308.1	804
NW_018402974.1	745
NW_018398683.1	735
NW_018399565.1	713
NW_018397345.1	676
NW_018397318.1	627
NW_018397359.1	623
NW_018397312.1	620
NW_018397320.1	617
NW_018401576.1	587
NW_018397307.1	571
NW_018400494.1	561
NW_018397302.1	552
NW_018397336.1	550
NW_018397367.1	548
NW_018397305.1	536
NW_018397434.1	533
NW_018397463.1	531
NW_018397326.1	528
NW_018397314.1	495
NW_018397322.1	479
NW_018398319.1	479
NW_018397355.1	470
NW_018397348.1	457
NW_018397315.1	457
NW_018397372.1	451
NW_018397324.1	440
NW_018397310.1	437
NW_018397415.1	432
NW_018397440.1	417
NW_018397351.1	415
NW_018399768.1	412
NW_018403068.1	411
NW_018397340.1	411
NW_018397319.1	406
NW_018397381.1	402
NW_018397371.1	396
NW_018397338.1	395
NW_018398151.1	387
NW_018398625.1	383
NW_018397419.1	383
NW_018401789.1	379
NW_018397321.1	373
NW_018397951.1	360
NW_018397356.1	354
NW_018399467.1	352
NW_018398410.1	348
NW_018397364.1	343
NW_018397413.1	341
NW_018397357.1	337
NW_018398409.1	330
NW_018397389.1	325
NW_018403111.1	320
NW_018397309.1	316
NW_018397387.1	316
NW_018402349.1	313
NW_018399184.1	308
NW_018398095.1	308
NW_018398233.1	308
NW_018399124.1	306
NW_018399866.1	296
NW_018397347.1	295
NW_018403010.1	295
NW_018400808.1	288
NW_018397368.1	288
NW_018403065.1	287
NW_018397311.1	286
NW_018397333.1	282
NW_018399676.1	278
NW_018402588.1	276
NW_018397618.1	275
NW_018399530.1	274
NW_018397341.1	274
NW_018399561.1	273
NW_018397329.1	272
NW_018400959.1	267
NW_018397374.1	262
NW_018403295.1	258
NW_018397376.1	257
NW_018402792.1	257
NW_018401102.1	254
NW_018403237.1	253
NW_018397397.1	253
NW_018397349.1	251
NW_018397328.1	249
NW_018397346.1	245
NW_018397323.1	244
NW_018399453.1	243
NW_018397344.1	242
NW_018398242.1	238
NW_018398179.1	235
NW_018397793.1	235
NW_018397343.1	234
NW_018398153.1	233
NW_018397436.1	230
NW_018397352.1	228
NW_018397788.1	226
NW_018402134.1	225
NW_018403260.1	225
NW_018397453.1	225
NW_018397378.1	224
NW_018400700.1	224
NW_018400149.1	223
NW_018397519.1	219
NW_018397379.1	219
NW_018401298.1	218
NW_018397350.1	217
NW_018401565.1	217
NW_018403211.1	215
NW_018397623.1	215
NW_018397337.1	213
NW_018397399.1	212
NW_018398941.1	212
NW_018399337.1	211
NW_018397455.1	211
NW_018398097.1	211
NW_018403147.1	211
NW_018397327.1	209
NW_018402505.1	208
NW_018397632.1	207
NW_018402998.1	207
NW_018397375.1	206
NW_018401061.1	205
NW_018397334.1	204
NW_018400828.1	204
NW_018397353.1	202
NW_018403143.1	201
NW_018398488.1	201
NW_018397424.1	200
NW_018397370.1	197
NW_018397406.1	197
NW_018403152.1	196
NW_018397582.1	195
NW_018397366.1	195
NW_018398259.1	194
NW_018397545.1	193
NW_018399681.1	192
NW_018398396.1	192
NW_018397365.1	192
NW_018403323.1	189
NW_018397325.1	189
NW_018398019.1	189
NW_018397577.1	186
NW_018403082.1	186
NW_018397408.1	185
NW_018397985.1	184
NW_018403131.1	184
NW_018403224.1	183
NW_018397360.1	182
NW_018398822.1	182
NW_018398295.1	181
NW_018403266.1	181
NW_018403092.1	180
NW_018397733.1	180
NW_018397342.1	179
NW_018401123.1	179
NW_018400438.1	179
NW_018397856.1	179
NW_018397332.1	179
NW_018401040.1	179
NW_018401940.1	178
NW_018397390.1	178
NW_018399062.1	178
NW_018399972.1	177
NW_018398662.1	176
NW_018402835.1	175
NW_018399300.1	174
NW_018397450.1	174
NW_018401785.1	174
NW_018397361.1	172
NW_018402256.1	172
NW_018397508.1	171
NW_018397614.1	171
NW_018398053.1	171
NW_018403079.1	171
NW_018397369.1	170
NW_018400080.1	169
NW_018403043.1	169
NW_018397380.1	169
NW_018397335.1	169
NW_018398758.1	167
NW_018399394.1	167
NW_018397541.1	166
NW_018402979.1	164
NW_018403130.1	163
NW_018401189.1	163
NW_018400194.1	162
NW_018402716.1	162
NW_018403062.1	161
NW_018397914.1	161
NW_018398186.1	158
NW_018397603.1	158
NW_018399113.1	158
NW_018400883.1	158
NW_018398127.1	158
NW_018399015.1	156
NW_018397330.1	155
NW_018398880.1	155
NW_018398526.1	155
NW_018397507.1	155
NW_018398933.1	154
NW_018400826.1	154
NW_018397438.1	153
NW_018398926.1	153
NW_018397963.1	152
NW_018403301.1	150
NW_018397417.1	150
NW_018402853.1	150
NW_018403193.1	149
NW_018402916.1	149
NW_018397567.1	148
NW_018402144.1	147
NW_018400401.1	147
NW_018403125.1	147
NW_018399308.1	147
NW_018397465.1	145
NW_018397740.1	145
NW_018397874.1	145
NW_018397769.1	145
NW_018398092.1	144
NW_018397590.1	144
NW_018399381.1	144
NW_018403199.1	144
NW_018397730.1	143
NW_018398090.1	143
NW_018397782.1	143
NW_018401911.1	142
NW_018402492.1	142
NW_018399799.1	141
NW_018398737.1	140
NW_018398001.1	140
NW_018397398.1	139
NW_018397425.1	138
NW_018397382.1	137
NW_018397410.1	137
NW_018397474.1	137
NW_018397953.1	137
NW_018398937.1	137
NW_018402094.1	135
NW_018402846.1	135
NW_018397887.1	134
NW_018397773.1	134
NW_018397432.1	134
NW_018397339.1	134
NW_018399130.1	133
NW_018399034.1	132
NW_018402911.1	132
NW_018402452.1	131
NW_018398949.1	131
NW_018399726.1	131
NW_018398895.1	130
NW_018397574.1	130
NW_018397491.1	130
NW_018398150.1	130
NW_018397716.1	129
NW_018403141.1	129
NW_018399232.1	129
NW_018399857.1	129
NW_018402379.1	129
NW_018398967.1	129
NW_018399384.1	129
NW_018399555.1	128
NW_018397354.1	128
NW_018403210.1	127
NW_018398024.1	127
NW_018397828.1	127
NW_018397570.1	126
NW_018397433.1	125
NW_018399477.1	125
NW_018402628.1	125
NW_018403001.1	125
NW_018403326.1	124
NW_018399567.1	124
NW_018403162.1	124
NW_018401674.1	124
NW_018400750.1	123
NW_018400979.1	123
NW_018397575.1	123
NW_018397893.1	123
NW_018397391.1	123
NW_018398308.1	123
NW_018397416.1	123
NW_018402188.1	123
NW_018399481.1	122
NW_018397752.1	122
NW_018400608.1	122
NW_018402212.1	122
NW_018397383.1	121
NW_018397872.1	120
NW_018399542.1	120
NW_018401632.1	120
NW_018402843.1	120
NW_018398472.1	119
NW_018397796.1	119
NW_018402930.1	119
NW_018401859.1	119
NW_018401308.1	118
NW_018402892.1	118
NW_018401310.1	118
NW_018398349.1	118
NW_018397656.1	117
NW_018397579.1	116
NW_018401307.1	116
NW_018397895.1	116
NW_018397358.1	116
NW_018402836.1	116
NW_018399534.1	115
NW_018401226.1	115
NW_018398917.1	115
NW_018397395.1	115
NW_018397362.1	114
NW_018397504.1	114
NW_018397428.1	113
NW_018397404.1	113
NW_018397633.1	113
NW_018397941.1	113
NW_018402742.1	113
NW_018397571.1	113
NW_018403006.1	113
NW_018398501.1	112
NW_018401961.1	112
NW_018397430.1	111
NW_018398261.1	111
NW_018398868.1	111
NW_018401018.1	111
NW_018398000.1	111
NW_018402177.1	110
NW_018399111.1	110
NW_018399309.1	109
NW_018397569.1	109
NW_018397642.1	109
NW_018401366.1	109
NW_018402581.1	108
NW_018398715.1	108
NW_018398745.1	108
NW_018397396.1	107
NW_018402596.1	107
NW_018397476.1	107
NW_018400035.1	107
NW_018398950.1	107
NW_018402217.1	106
NW_018397878.1	105
NW_018397608.1	105
NW_018402451.1	105
NW_018403030.1	105
NW_018402570.1	104
NW_018397884.1	104
NW_018398071.1	104
NW_018397422.1	104
NW_018397468.1	104
NW_018403186.1	103
NW_018402105.1	103
NW_018402410.1	102
NW_018400421.1	102
NW_018399089.1	102
NW_018401087.1	102
NW_018399906.1	102
NW_018402131.1	102
NW_018399946.1	102
NW_018400230.1	101
NW_018398631.1	101
NW_018397998.1	101
NW_018399756.1	100
NW_018399951.1	100
NW_018403288.1	100
NW_018397818.1	100
NW_018402123.1	100
NW_018398267.1	100
NW_018403034.1	100
NW_018397429.1	99
NW_018403188.1	99
NW_018397437.1	99
NW_018399620.1	99
NW_018402526.1	98
NW_018398475.1	98
NW_018398020.1	98
NW_018397753.1	98
NW_018399201.1	97
NW_018403086.1	97
NW_018397405.1	96
NW_018401625.1	96
NW_018402307.1	96
NW_018398306.1	96
NW_018403294.1	96
NW_018398197.1	96
NW_018399652.1	96
NW_018399065.1	96
NW_018402948.1	95
NW_018398663.1	95
NW_018403038.1	95
NW_018400614.1	95
NW_018397906.1	94
NW_018397420.1	94
NW_018397974.1	94
NW_018397646.1	93
NW_018399714.1	93
NW_018398018.1	93
NW_018399363.1	93
NW_018403090.1	93
NW_018400744.1	92
NW_018402940.1	92
NW_018398088.1	92
NW_018402601.1	92
NW_018402128.1	91
NW_018399344.1	91
NW_018401682.1	91
NW_018399746.1	90
NW_018397512.1	90
NW_018401174.1	90
NW_018397732.1	90
NW_018397412.1	90
NW_018399398.1	90
NW_018397724.1	90
NW_018399348.1	89
NW_018397403.1	89
NW_018397896.1	89
NW_018398212.1	89
NW_018399112.1	88
NW_018398815.1	88
NW_018402690.1	88
NW_018399283.1	88
NW_018397535.1	88
NW_018398975.1	87
NW_018397363.1	87
NW_018398905.1	87
NW_018401175.1	87
NW_018399294.1	87
NW_018399919.1	87
NW_018397990.1	86
NW_018397560.1	86
NW_018401892.1	86
NW_018397972.1	86
NW_018397531.1	85
NW_018399644.1	85
NW_018398957.1	85
NW_018400880.1	85
NW_018402155.1	84
NW_018397411.1	84
NW_018397875.1	84
NW_018399844.1	84
NW_018398378.1	84
NW_018398675.1	83
NW_018402893.1	83
NW_018400955.1	83
NW_018401867.1	83
NW_018397641.1	83
NW_018402777.1	83
NW_018401645.1	83
NW_018399434.1	83
NW_018398294.1	83
NW_018399295.1	83
NW_018400816.1	82
NW_018400544.1	82
NW_018399970.1	82
NW_018402051.1	82
NW_018398086.1	82
NW_018401056.1	81
NW_018402573.1	81
NW_018402651.1	81
NW_018402917.1	81
NW_018402103.1	81
NW_018398786.1	80
NW_018403089.1	80
NW_018398639.1	80
NW_018400738.1	80
NW_018403289.1	80
NW_018397464.1	80
NW_018402675.1	80
NW_018399108.1	80
NW_018398326.1	79
NW_018398724.1	79
NW_018397489.1	79
NW_018402905.1	79
NW_018398522.1	79
NW_018399499.1	78
NW_018401365.1	78
NW_018402820.1	78
NW_018397559.1	78
NW_018397445.1	78
NW_018398585.1	78
NW_018399910.1	78
NW_018397595.1	78
NW_018403206.1	77
NW_018401876.1	77
NW_018403234.1	77
NW_018398893.1	77
NW_018399023.1	77
NW_018397423.1	77
NW_018397605.1	77
NW_018398611.1	76
NW_018399830.1	76
NW_018400059.1	76
NW_018401321.1	76
NW_018401367.1	76
NW_018397498.1	76
NW_018397510.1	75
NW_018403296.1	75
NW_018399060.1	75
NW_018401236.1	75
NW_018399352.1	75
NW_018403112.1	75
NW_018399004.1	75
NW_018399502.1	75
NW_018399611.1	75
NW_018398413.1	74
NW_018399516.1	74
NW_018397742.1	74
NW_018397331.1	74
NW_018399254.1	74
NW_018401997.1	73
NW_018398157.1	73
NW_018399520.1	73
NW_018397915.1	73
NW_018397682.1	73
NW_018400458.1	73
NW_018397882.1	73
NW_018397484.1	73
NW_018401395.1	73
NW_018398812.1	72
NW_018397402.1	72
NW_018402766.1	72
NW_018403107.1	72
NW_018400652.1	72
NW_018403191.1	72
NW_018398222.1	72
NW_018401738.1	72
NW_018401638.1	72
NW_018399291.1	72
NW_018397685.1	72
NW_018402886.1	72
NW_018397506.1	72
NW_018397678.1	71
NW_018400748.1	71
NW_018397683.1	71
NW_018397961.1	71
NW_018398078.1	71
NW_018397572.1	71
NW_018402947.1	71
NW_018399378.1	71
NW_018402499.1	71
NW_018397394.1	70
NW_018401088.1	70
NW_018400909.1	70
NW_018402490.1	70
NW_018399784.1	70
NW_018400105.1	70
NW_018402329.1	70
NW_018398963.1	69
NW_018398312.1	69
NW_018402002.1	69
NW_018397827.1	69
NW_018401019.1	69
NW_018397539.1	69
NW_018402881.1	69
NW_018400351.1	69
NW_018397546.1	69
NW_018399503.1	68
NW_018397551.1	68
NW_018402899.1	68
NW_018400362.1	68
NW_018397533.1	68
NW_018397481.1	68
NW_018400552.1	68
NW_018399161.1	68
NW_018397393.1	68
NW_018402569.1	68
NW_018397645.1	68
NW_018401672.1	68
NW_018397918.1	68
NW_018397435.1	68
NW_018402971.1	68
NW_018397662.1	68
NW_018402733.1	68
NW_018398185.1	68
NW_018400412.1	68
NW_018402119.1	67
NW_018397466.1	67
NW_018402621.1	67
NW_018397451.1	67
NW_018397304.1	67
NW_018397485.1	66
NW_018400760.1	66
NW_018402960.1	66
NW_018402988.1	66
NW_018399713.1	66
NW_018402463.1	66
NW_018402417.1	66
NW_018398175.1	66
NW_018397986.1	66
NW_018401577.1	66
NW_018402062.1	66
NW_018398247.1	66
NW_018402289.1	66
NW_018401009.1	65
NW_018398586.1	65
NW_018397480.1	65
NW_018400546.1	65
NW_018403148.1	65
NW_018397488.1	65
NW_018402287.1	65
NW_018402857.1	65
NW_018397384.1	65
NW_018399905.1	65
NW_018400313.1	65
NW_018397528.1	65
NW_018397514.1	64
NW_018400994.1	64
NW_018397771.1	64
NW_018397697.1	64
NW_018398241.1	64
NW_018397401.1	64
NW_018398041.1	64
NW_018401157.1	64
NW_018397650.1	64
NW_018397616.1	64
NW_018400337.1	64
NW_018397852.1	63
NW_018397677.1	63
NW_018402201.1	63
NW_018397877.1	63
NW_018402481.1	63
NW_018403218.1	63
NW_018397854.1	63
NW_018402424.1	63
NW_018402659.1	63
NW_018398486.1	63
NW_018399460.1	63
NW_018397688.1	63
NW_018402883.1	63
NW_018400867.1	62
NW_018401545.1	62
NW_018398935.1	62
NW_018397471.1	62
NW_018398771.1	62
NW_018398435.1	62
NW_018402319.1	62
NW_018397589.1	62
NW_018402764.1	62
NW_018403194.1	61
NW_018398620.1	61
NW_018401451.1	61
NW_018402150.1	61
NW_018397497.1	61
NW_018397655.1	61
NW_018400896.1	61
NW_018397418.1	61
NW_018397400.1	61
NW_018397624.1	60
NW_018399463.1	60
NW_018400537.1	60
NW_018397785.1	60
NW_018401700.1	60
NW_018401416.1	60
NW_018399904.1	60
NW_018397526.1	60
NW_018403110.1	60
NW_018399575.1	60
NW_018400423.1	60
NW_018398317.1	59
NW_018398370.1	59
NW_018397537.1	59
NW_018401891.1	59
NW_018399663.1	59
NW_018398470.1	59
NW_018398567.1	59
NW_018402872.1	59
NW_018402550.1	59
NW_018398796.1	59
NW_018399593.1	59
NW_018398191.1	59
NW_018401827.1	59
NW_018402376.1	59
NW_018398182.1	59
NW_018399704.1	59
NW_018403318.1	58
NW_018402858.1	58
NW_018401146.1	58
NW_018400282.1	58
NW_018403035.1	58
NW_018397705.1	58
NW_018400517.1	58
NW_018397712.1	58
NW_018398224.1	58
NW_018397457.1	58
NW_018401400.1	58
NW_018402672.1	58
NW_018397568.1	58
NW_018399630.1	58
NW_018398149.1	57
NW_018397900.1	57
NW_018398976.1	57
NW_018399995.1	57
NW_018398732.1	57
NW_018398996.1	57
NW_018399069.1	57
NW_018401309.1	57
NW_018399347.1	57
NW_018397943.1	57
NW_018401128.1	57
NW_018398463.1	57
NW_018401405.1	57
NW_018398206.1	57
NW_018399247.1	57
NW_018397660.1	57
NW_018398533.1	57
NW_018398067.1	56
NW_018401779.1	56
NW_018403293.1	56
NW_018397708.1	56
NW_018401851.1	56
NW_018400034.1	56
NW_018398013.1	56
NW_018401314.1	56
NW_018400036.1	56
NW_018398329.1	56
NW_018400717.1	56
NW_018398698.1	56
NW_018397674.1	56
NW_018398908.1	55
NW_018403039.1	55
NW_018402524.1	55
NW_018398940.1	55
NW_018399989.1	55
NW_018398650.1	55
NW_018397443.1	55
NW_018398163.1	55
NW_018397316.1	55
NW_018397830.1	55
NW_018402303.1	55
NW_018399824.1	54
NW_018398952.1	54
NW_018397832.1	54
NW_018400243.1	54
NW_018402027.1	54
NW_018397477.1	54
NW_018397523.1	54
NW_018402913.1	54
NW_018397499.1	54
NW_018402661.1	54
NW_018400484.1	54
NW_018397613.1	54
NW_018403267.1	54
NW_018400674.1	54
NW_018397738.1	53
NW_018401486.1	53
NW_018402516.1	53
NW_018398776.1	53
NW_018398837.1	53
NW_018403269.1	53
NW_018398467.1	53
NW_018398323.1	53
NW_018402384.1	53
NW_018403314.1	53
NW_018397661.1	53
NW_018398198.1	53
NW_018397687.1	53
NW_018402313.1	53
NW_018402761.1	53
NW_018398437.1	52
NW_018397638.1	52
NW_018398474.1	52
NW_018401832.1	52
NW_018397426.1	52
NW_018397817.1	52
NW_018399838.1	52
NW_018398898.1	52
NW_018397938.1	52
NW_018399202.1	52
NW_018398248.1	52
NW_018399648.1	52
NW_018397795.1	52
NW_018402807.1	52
NW_018399603.1	52
NW_018402996.1	51
NW_018402553.1	51
NW_018402443.1	51
NW_018401685.1	51
NW_018401905.1	51
NW_018398057.1	51
NW_018397530.1	51
NW_018398903.1	51
NW_018400357.1	51
NW_018398311.1	51
NW_018399819.1	50
NW_018402056.1	50
NW_018398305.1	50
NW_018400984.1	50
NW_018402390.1	50
NW_018400091.1	50
NW_018397768.1	50
NW_018397449.1	50
NW_018400980.1	50
NW_018397505.1	50
NW_018398119.1	50
NW_018397386.1	49
NW_018403307.1	49
NW_018397409.1	49
NW_018397515.1	49
NW_018397460.1	49
NW_018398325.1	49
NW_018398226.1	49
NW_018398959.1	49
NW_018400724.1	49
NW_018397744.1	49
NW_018402626.1	49
NW_018402914.1	49
NW_018402800.1	49
NW_018397959.1	49
NW_018403305.1	49
NW_018397439.1	49
NW_018401037.1	49
NW_018398310.1	49
NW_018401170.1	49
NW_018397647.1	49
NW_018397407.1	49
NW_018402362.1	48
NW_018397913.1	48
NW_018397385.1	48
NW_018402902.1	48
NW_018399166.1	48
NW_018402942.1	48
NW_018401115.1	48
NW_018397462.1	48
NW_018401334.1	48
NW_018401363.1	48
NW_018397493.1	48
NW_018401333.1	48
NW_018401262.1	47
NW_018399863.1	47
NW_018400906.1	47
NW_018400786.1	47
NW_018402456.1	47
NW_018398284.1	47
NW_018402366.1	47
NW_018400092.1	47
NW_018397667.1	47
NW_018400555.1	47
NW_018402355.1	47
NW_018398581.1	47
NW_018399435.1	47
NW_018398030.1	47
NW_018402684.1	47
NW_018397869.1	47
NW_018403219.1	47
NW_018402793.1	47
NW_018399990.1	47
NW_018399586.1	47
NW_018401694.1	46
NW_018397947.1	46
NW_018402955.1	46
NW_018399848.1	46
NW_018403272.1	46
NW_018397881.1	46
NW_018401378.1	46
NW_018403256.1	46
NW_018398613.1	46
NW_018397823.1	46
NW_018397532.1	46
NW_018399279.1	46
NW_018400830.1	46
NW_018397615.1	46
NW_018401999.1	46
NW_018398372.1	46
NW_018398729.1	45
NW_018401741.1	45
NW_018403009.1	45
NW_018400974.1	45
NW_018398324.1	45
NW_018401532.1	45
NW_018402830.1	45
NW_018397441.1	45
NW_018401534.1	45
NW_018403308.1	45
NW_018403284.1	45
NW_018398491.1	44
NW_018398861.1	44
NW_018398911.1	44
NW_018400167.1	44
NW_018402005.1	44
NW_018403169.1	44
NW_018399236.1	44
NW_018402182.1	44
NW_018397562.1	44
NW_018397490.1	44
NW_018400766.1	44
NW_018402636.1	44
NW_018399093.1	44
NW_018400211.1	44
NW_018399404.1	44
NW_018398594.1	43
NW_018402649.1	43
NW_018400701.1	43
NW_018397564.1	43
NW_018397703.1	43
NW_018398829.1	43
NW_018402839.1	43
NW_018400081.1	43
NW_018401728.1	43
NW_018400702.1	43
NW_018397494.1	43
NW_018402786.1	43
NW_018398784.1	43
NW_018397937.1	43
NW_018403231.1	42
NW_018400171.1	42
NW_018401737.1	42
NW_018397496.1	42
NW_018402265.1	42
NW_018400918.1	42
NW_018400562.1	42
NW_018397669.1	42
NW_018397600.1	42
NW_018400037.1	42
NW_018398269.1	42
NW_018398036.1	42
NW_018399377.1	41
NW_018399225.1	41
NW_018400400.1	41
NW_018399583.1	41
NW_018397444.1	41
NW_018403084.1	41
NW_018398237.1	41
NW_018402135.1	41
NW_018398231.1	41
NW_018399263.1	41
NW_018402070.1	41
NW_018398569.1	41
NW_018399042.1	41
NW_018401331.1	41
NW_018397842.1	41
NW_018397681.1	41
NW_018402645.1	41
NW_018398667.1	41
NW_018401293.1	40
NW_018399734.1	40
NW_018403278.1	40
NW_018399169.1	40
NW_018402702.1	40
NW_018397611.1	40
NW_018401074.1	40
NW_018397472.1	40
NW_018399758.1	40
NW_018402954.1	40
NW_018398050.1	40
NW_018398406.1	40
NW_018398038.1	40
NW_018398423.1	40
NW_018399889.1	40
NW_018399109.1	40
NW_018397377.1	40
NW_018398596.1	40
NW_018402288.1	40
NW_018399907.1	40
NW_018400589.1	39
NW_018401762.1	39
NW_018402542.1	39
NW_018397680.1	39
NW_018402966.1	39
NW_018401707.1	39
NW_018397690.1	39
NW_018398541.1	39
NW_018399757.1	39
NW_018402768.1	39
NW_018399021.1	39
NW_018400723.1	39
NW_018399316.1	39
NW_018403045.1	39
NW_018400986.1	39
NW_018398386.1	38
NW_018401596.1	38
NW_018398104.1	38
NW_018397501.1	38
NW_018398703.1	38
NW_018403150.1	38
NW_018402984.1	38
NW_018397536.1	38
NW_018402063.1	38
NW_018399418.1	38
NW_018401722.1	38
NW_018401525.1	38
NW_018397696.1	38
NW_018399501.1	38
NW_018398254.1	38
NW_018401613.1	38
NW_018398162.1	38
NW_018402138.1	38
NW_018399879.1	38
NW_018397456.1	38
NW_018397431.1	38
NW_018398761.1	38
NW_018399629.1	38
NW_018403163.1	38
NW_018402949.1	38
NW_018400138.1	37
NW_018402213.1	37
NW_018402159.1	37
NW_018399925.1	37
NW_018402771.1	37
NW_018402775.1	37
NW_018397555.1	37
NW_018401709.1	37
NW_018398484.1	37
NW_018402328.1	37
NW_018401435.1	37
NW_018402333.1	37
NW_018397635.1	37
NW_018399675.1	37
NW_018400109.1	37
NW_018398176.1	37
NW_018398977.1	37
NW_018398519.1	37
NW_018400053.1	37
NW_018397929.1	37
NW_018398101.1	37
NW_018401715.1	37
NW_018397566.1	37
NW_018400207.1	37
NW_018403212.1	36
NW_018402312.1	36
NW_018400267.1	36
NW_018397421.1	36
NW_018397414.1	36
NW_018400198.1	36
NW_018401810.1	36
NW_018403181.1	36
NW_018398841.1	36
NW_018398125.1	36
NW_018402817.1	36
NW_018400203.1	36
NW_018401873.1	36
NW_018402534.1	36
NW_018402353.1	35
NW_018401322.1	35
NW_018403122.1	35
NW_018402593.1	35
NW_018402616.1	35
NW_018400183.1	35
NW_018401784.1	35
NW_018399110.1	35
NW_018397478.1	35
NW_018397666.1	35
NW_018400321.1	35
NW_018403291.1	35
NW_018399650.1	35
NW_018398280.1	35
NW_018400184.1	35
NW_018402842.1	35
NW_018401168.1	35
NW_018397658.1	35
NW_018400565.1	35
NW_018399566.1	35
NW_018398570.1	35
NW_018402028.1	35
NW_018403123.1	35
NW_018397637.1	35
NW_018398762.1	34
NW_018399200.1	34
NW_018400671.1	34
NW_018401767.1	34
NW_018401975.1	34
NW_018397700.1	34
NW_018399452.1	34
NW_018401814.1	34
NW_018397522.1	34
NW_018401212.1	34
NW_018403252.1	34
NW_018401505.1	34
NW_018402888.1	34
NW_018398824.1	34
NW_018397962.1	34
NW_018402567.1	34
NW_018398562.1	34
NW_018401857.1	34
NW_018403074.1	34
NW_018397684.1	34
NW_018402937.1	34
NW_018402864.1	34
NW_018400189.1	34
NW_018397586.1	33
NW_018403003.1	33
NW_018402412.1	33
NW_018398512.1	33
NW_018397649.1	33
NW_018399994.1	33
NW_018403154.1	33
NW_018402375.1	33
NW_018398304.1	33
NW_018397470.1	33
NW_018402680.1	33
NW_018403099.1	33
NW_018403032.1	33
NW_018401389.1	33
NW_018399924.1	33
NW_018402736.1	33
NW_018397542.1	33
NW_018400147.1	33
NW_018402196.1	33
NW_018399156.1	33
NW_018400639.1	33
NW_018402165.1	33
NW_018402769.1	33
NW_018397863.1	32
NW_018400296.1	32
NW_018398431.1	32
NW_018399008.1	32
NW_018400572.1	32
NW_018401675.1	32
NW_018398726.1	32
NW_018402618.1	32
NW_018402522.1	32
NW_018402047.1	32
NW_018400208.1	32
NW_018397932.1	32
NW_018399918.1	32
NW_018400425.1	32
NW_018397557.1	32
NW_018400872.1	32
NW_018400221.1	32
NW_018398579.1	32
NW_018402408.1	32
NW_018399763.1	32
NW_018398397.1	32
NW_018403113.1	32
NW_018402879.1	31
NW_018400548.1	31
NW_018397836.1	31
NW_018399541.1	31
NW_018397808.1	31
NW_018398292.1	31
NW_018401647.1	31
NW_018401029.1	31
NW_018398659.1	31
NW_018397982.1	31
NW_018398818.1	31
NW_018401456.1	31
NW_018397473.1	31
NW_018402701.1	31
NW_018399569.1	31
NW_018403156.1	31
NW_018397609.1	31
NW_018403325.1	30
NW_018400873.1	30
NW_018398753.1	30
NW_018402676.1	30
NW_018402184.1	30
NW_018399610.1	30
NW_018397592.1	30
NW_018397686.1	30
NW_018398850.1	30
NW_018402665.1	30
NW_018400121.1	30
NW_018401693.1	30
NW_018400247.1	30
NW_018402627.1	30
NW_018401030.1	30
NW_018399828.1	30
NW_018397770.1	30
NW_018402340.1	30
NW_018402997.1	30
NW_018398799.1	29
NW_018401305.1	29
NW_018397606.1	29
NW_018403317.1	29
NW_018398953.1	29
NW_018402448.1	29
NW_018400770.1	29
NW_018397659.1	29
NW_018400133.1	29
NW_018399359.1	29
NW_018398113.1	29
NW_018399287.1	29
NW_018399875.1	29
NW_018403300.1	29
NW_018399326.1	29
NW_018400965.1	29
NW_018400887.1	29
NW_018402591.1	29
NW_018403020.1	29
NW_018398395.1	29
NW_018399147.1	29
NW_018401980.1	29
NW_018398205.1	29
NW_018400275.1	29
NW_018399998.1	29
NW_018400882.1	29
NW_018402859.1	29
NW_018397597.1	29
NW_018399840.1	29
NW_018397888.1	29
NW_018401974.1	29
NW_018398876.1	29
NW_018400551.1	28
NW_018398536.1	28
NW_018403192.1	28
NW_018397691.1	28
NW_018400682.1	28
NW_018398535.1	28
NW_018399613.1	28
NW_018399345.1	28
NW_018400006.1	28
NW_018400041.1	28
NW_018398623.1	28
NW_018401706.1	28
NW_018403109.1	28
NW_018402483.1	28
NW_018401907.1	28
NW_018402359.1	28
NW_018399615.1	28
NW_018399293.1	28
NW_018397467.1	28
NW_018397573.1	28
NW_018402735.1	28
NW_018398690.1	28
NW_018400289.1	28
NW_018397458.1	28
NW_018402908.1	28
NW_018402279.1	28
NW_018399336.1	28
NW_018402989.1	28
NW_018399342.1	28
NW_018402834.1	28
NW_018397800.1	28
NW_018402614.1	28
NW_018398817.1	28
NW_018398140.1	28
NW_018400968.1	28
NW_018399591.1	28
NW_018400868.1	28
NW_018401981.1	28
NW_018400360.1	28
NW_018400397.1	28
NW_018401083.1	28
NW_018399070.1	27
NW_018402331.1	27
NW_018402323.1	27
NW_018402810.1	27
NW_018402814.1	27
NW_018400855.1	27
NW_018402762.1	27
NW_018402617.1	27
NW_018397718.1	27
NW_018400801.1	27
NW_018398118.1	27
NW_018400755.1	27
NW_018398870.1	27
NW_018398465.1	27
NW_018400680.1	27
NW_018398477.1	27
NW_018398473.1	27
NW_018400541.1	27
NW_018399954.1	27
NW_018401332.1	27
NW_018398885.1	27
NW_018398126.1	27
NW_018400014.1	27
NW_018399867.1	27
NW_018400997.1	27
NW_018402935.1	27
NW_018398597.1	27
NW_018402419.1	27
NW_018402870.1	27
NW_018398214.1	27
NW_018397459.1	27
NW_018400807.1	27
NW_018403078.1	27
NW_018397695.1	27
NW_018399167.1	27
NW_018402728.1	27
NW_018397549.1	27
NW_018398603.1	26
NW_018400330.1	26
NW_018402757.1	26
NW_018399426.1	26
NW_018403027.1	26
NW_018400897.1	26
NW_018403117.1	26
NW_018398100.1	26
NW_018402750.1	26
NW_018403232.1	26
NW_018399164.1	26
NW_018400049.1	26
NW_018399334.1	26
NW_018400691.1	26
NW_018397949.1	26
NW_018398635.1	26
NW_018402324.1	26
NW_018402863.1	26
NW_018402717.1	26
NW_018399392.1	26
NW_018398780.1	26
NW_018403146.1	26
NW_018399571.1	26
NW_018398394.1	26
NW_018401374.1	26
NW_018399440.1	26
NW_018402346.1	26
NW_018397599.1	26
NW_018401131.1	26
NW_018399245.1	26
NW_018403259.1	26
NW_018401537.1	25
NW_018402686.1	25
NW_018398612.1	25
NW_018401459.1	25
NW_018398550.1	25
NW_018398079.1	25
NW_018403263.1	25
NW_018398833.1	25
NW_018401292.1	25
NW_018400101.1	25
NW_018398656.1	25
NW_018397672.1	25
NW_018400145.1	25
NW_018398360.1	25
NW_018400046.1	25
NW_018400666.1	25
NW_018402035.1	25
NW_018400688.1	25
NW_018402729.1	25
NW_018397502.1	25
NW_018401370.1	25
NW_018399855.1	25
NW_018400853.1	25
NW_018398608.1	25
NW_018397979.1	25
NW_018397873.1	25
NW_018401953.1	24
NW_018401800.1	24
NW_018399071.1	24
NW_018401214.1	24
NW_018401509.1	24
NW_018402598.1	24
NW_018401788.1	24
NW_018399301.1	24
NW_018400516.1	24
NW_018402615.1	24
NW_018400685.1	24
NW_018401655.1	24
NW_018401259.1	24
NW_018398112.1	24
NW_018397679.1	24
NW_018402927.1	24
NW_018402809.1	24
NW_018397728.1	24
NW_018403173.1	24
NW_018398973.1	24
NW_018403040.1	24
NW_018398499.1	24
NW_018402656.1	24
NW_018402529.1	24
NW_018398487.1	24
NW_018399285.1	24
NW_018398673.1	24
NW_018399302.1	24
NW_018401379.1	24
NW_018398287.1	24
NW_018399577.1	24
NW_018400797.1	24
NW_018399884.1	24
NW_018397447.1	24
NW_018398881.1	24
NW_018400237.1	24
NW_018398432.1	24
NW_018402341.1	24
NW_018403042.1	24
NW_018399457.1	24
NW_018402485.1	24
NW_018403261.1	24
NW_018401253.1	24
NW_018402334.1	24
NW_018401142.1	24
NW_018403129.1	24
NW_018402776.1	24
NW_018401294.1	23
NW_018399057.1	23
NW_018399553.1	23
NW_018402862.1	23
NW_018399732.1	23
NW_018402976.1	23
NW_018398966.1	23
NW_018398838.1	23
NW_018403282.1	23
NW_018397500.1	23
NW_018399780.1	23
NW_018399690.1	23
NW_018401193.1	23
NW_018399163.1	23
NW_018398770.1	23
NW_018400496.1	23
NW_018401327.1	23
NW_018399602.1	23
NW_018402438.1	23
NW_018401933.1	23
NW_018399993.1	23
NW_018399646.1	23
NW_018398772.1	23
NW_018397798.1	23
NW_018399527.1	23
NW_018402411.1	23
NW_018399764.1	23
NW_018399035.1	23
NW_018400157.1	23
NW_018402541.1	23
NW_018401825.1	23
NW_018401665.1	23
NW_018397936.1	23
NW_018399448.1	23
NW_018399871.1	23
NW_018401688.1	23
NW_018398346.1	23
NW_018400201.1	23
NW_018399067.1	23
NW_018402007.1	23
NW_018401228.1	23
NW_018400410.1	23
NW_018397939.1	23
NW_018402749.1	23
NW_018402875.1	23
NW_018400485.1	22
NW_018398503.1	22
NW_018397544.1	22
NW_018402513.1	22
NW_018400575.1	22
NW_018401200.1	22
NW_018400297.1	22
NW_018402060.1	22
NW_018401611.1	22
NW_018399276.1	22
NW_018397563.1	22
NW_018403037.1	22
NW_018402268.1	22
NW_018403281.1	22
NW_018401656.1	22
NW_018400504.1	22
NW_018397442.1	22
NW_018398866.1	22
NW_018397617.1	22
NW_018399531.1	22
NW_018400363.1	22
NW_018398692.1	22
NW_018400942.1	22
NW_018398447.1	22
NW_018402127.1	22
NW_018402067.1	22
NW_018399564.1	22
NW_018397676.1	22
NW_018400345.1	22
NW_018401433.1	22
NW_018398528.1	22
NW_018398052.1	22
NW_018400339.1	22
NW_018397518.1	22
NW_018401930.1	22
NW_018398108.1	22
NW_018401096.1	22
NW_018401752.1	22
NW_018401020.1	22
NW_018400043.1	22
NW_018397673.1	22
NW_018399253.1	22
NW_018400266.1	22
NW_018397550.1	22
NW_018398425.1	21
NW_018400842.1	21
NW_018399025.1	21
NW_018397581.1	21
NW_018401340.1	21
NW_018400765.1	21
NW_018400392.1	21
NW_018400822.1	21
NW_018398814.1	21
NW_018398193.1	21
NW_018402803.1	21
NW_018399711.1	21
NW_018399380.1	21
NW_018403306.1	21
NW_018400217.1	21
NW_018397671.1	21
NW_018402220.1	21
NW_018398015.1	21
NW_018401753.1	21
NW_018399215.1	21
NW_018400533.1	21
NW_018397540.1	21
NW_018397517.1	21
NW_018397454.1	21
NW_018400093.1	21
NW_018398553.1	21
NW_018398754.1	21
NW_018400835.1	21
NW_018402664.1	21
NW_018401490.1	21
NW_018400482.1	21
NW_018403228.1	21
NW_018397689.1	21
NW_018397576.1	21
NW_018397552.1	21
NW_018398734.1	21
NW_018400660.1	21
NW_018400625.1	21
NW_018400892.1	21
NW_018398384.1	21
NW_018399787.1	21
NW_018401623.1	21
NW_018399260.1	21
NW_018400066.1	21
NW_018401552.1	21
NW_018398027.1	21
NW_018398451.1	21
NW_018399442.1	21
NW_018397821.1	21
NW_018402821.1	21
NW_018401972.1	21
NW_018397844.1	21
NW_018398707.1	21
NW_018400571.1	20
NW_018400336.1	20
NW_018397698.1	20
NW_018402422.1	20
NW_018401261.1	20
NW_018402795.1	20
NW_018400332.1	20
NW_018399203.1	20
NW_018402498.1	20
NW_018397644.1	20
NW_018403048.1	20
NW_018399953.1	20
NW_018403310.1	20
NW_018397694.1	20
NW_018402778.1	20
NW_018398990.1	20
NW_018399985.1	20
NW_018401095.1	20
NW_018402732.1	20
NW_018398039.1	20
NW_018402579.1	20
NW_018400253.1	20
NW_018402519.1	20
NW_018401320.1	20
NW_018402227.1	20
NW_018399045.1	20
NW_018399153.1	20
NW_018402388.1	20
NW_018400891.1	20
NW_018402838.1	20
NW_018397919.1	20
NW_018399876.1	20
NW_018402358.1	20
NW_018401547.1	20
NW_018397634.1	20
NW_018399806.1	20
NW_018400299.1	20
NW_018399204.1	20
NW_018402824.1	20
NW_018399223.1	20
NW_018397516.1	20
NW_018402825.1	20
NW_018402231.1	19
NW_018397538.1	19
NW_018398494.1	19
NW_018400620.1	19
NW_018398196.1	19
NW_018401861.1	19
NW_018400071.1	19
NW_018401356.1	19
NW_018397997.1	19
NW_018399351.1	19
NW_018403064.1	19
NW_018399483.1	19
NW_018397388.1	19
NW_018400763.1	19
NW_018402782.1	19
NW_018399185.1	19
NW_018397479.1	19
NW_018400238.1	19
NW_018398339.1	19
NW_018397543.1	19
NW_018402896.1	19
NW_018400232.1	19
NW_018401654.1	19
NW_018397591.1	19
NW_018403044.1	19
NW_018397525.1	19
NW_018399388.1	19
NW_018398874.1	19
NW_018398276.1	19
NW_018397860.1	19
NW_018397461.1	19
NW_018403208.1	19
NW_018400783.1	19
NW_018402021.1	19
NW_018399241.1	19
NW_018402537.1	19
NW_018401180.1	19
NW_018399171.1	19
NW_018402798.1	19
NW_018400303.1	19
NW_018401129.1	19
NW_018402566.1	19
NW_018402308.1	19
NW_018398154.1	19
NW_018398716.1	19
NW_018400298.1	19
NW_018398219.1	19
NW_018401523.1	19
NW_018403240.1	19
NW_018400135.1	18
NW_018399665.1	18
NW_018400127.1	18
NW_018398765.1	18
NW_018401371.1	18
NW_018398194.1	18
NW_018401973.1	18
NW_018401335.1	18
NW_018399865.1	18
NW_018398557.1	18
NW_018400476.1	18
NW_018399140.1	18
NW_018397524.1	18
NW_018398872.1	18
NW_018402469.1	18
NW_018397427.1	18
NW_018398344.1	18
NW_018398782.1	18
NW_018400468.1	18
NW_018400774.1	18
NW_018401598.1	18
NW_018397521.1	18
NW_018400017.1	18
NW_018402818.1	18
NW_018400481.1	18
NW_018398785.1	18
NW_018402286.1	18
NW_018400754.1	18
NW_018400813.1	18
NW_018401202.1	18
NW_018398124.1	18
NW_018398023.1	18
NW_018401643.1	18
NW_018403051.1	18
NW_018402791.1	18
NW_018402711.1	18
NW_018401166.1	18
NW_018401627.1	18
NW_018400382.1	18
NW_018397745.1	18
NW_018401889.1	18
NW_018403128.1	18
NW_018400422.1	18
NW_018400924.1	18
NW_018399688.1	18
NW_018398988.1	18
NW_018400248.1	18
NW_018401196.1	17
NW_018397868.1	17
NW_018399717.1	17
NW_018397648.1	17
NW_018397558.1	17
NW_018403054.1	17
NW_018397840.1	17
NW_018398832.1	17
NW_018402540.1	17
NW_018398769.1	17
NW_018401290.1	17
NW_018401939.1	17
NW_018402710.1	17
NW_018402523.1	17
NW_018403196.1	17
NW_018402670.1	17
NW_018402865.1	17
NW_018401964.1	17
NW_018399680.1	17
NW_018402472.1	17
NW_018398809.1	17
NW_018400430.1	17
NW_018399193.1	17
NW_018397652.1	17
NW_018402695.1	17
NW_018403229.1	17
NW_018397495.1	17
NW_018400899.1	17
NW_018399543.1	17
NW_018398591.1	17
NW_018402510.1	17
NW_018402991.1	17
NW_018402744.1	17
NW_018403105.1	17
NW_018399459.1	17
NW_018400202.1	17
NW_018398273.1	17
NW_018399258.1	17
NW_018398357.1	17
NW_018400469.1	17
NW_018399590.1	17
NW_018400772.1	17
NW_018398887.1	17
NW_018399674.1	17
NW_018401574.1	17
NW_018398614.1	17
NW_018400435.1	17
NW_018401603.1	17
NW_018398855.1	17
NW_018403069.1	17
NW_018403230.1	17
NW_018401872.1	17
NW_018401101.1	17
NW_018398884.1	17
NW_018400154.1	17
NW_018397483.1	17
NW_018398712.1	17
NW_018401303.1	17
NW_018399850.1	17
NW_018398422.1	16
NW_018399790.1	16
NW_018398255.1	16
NW_018397548.1	16
NW_018399333.1	16
NW_018401176.1	16
NW_018401734.1	16
NW_018402473.1	16
NW_018400580.1	16
NW_018401081.1	16
NW_018397838.1	16
NW_018397889.1	16
NW_018398948.1	16
NW_018401211.1	16
NW_018399858.1	16
NW_018398177.1	16
NW_018398730.1	16
NW_018402175.1	16
NW_018402796.1	16
NW_018402528.1	16
NW_018397657.1	16
NW_018401291.1	16
NW_018398934.1	16
NW_018402080.1	16
NW_018399118.1	16
NW_018403216.1	16
NW_018402624.1	16
NW_018399389.1	16
NW_018402602.1	16
NW_018401197.1	16
NW_018398804.1	16
NW_018400341.1	16
NW_018401801.1	16
NW_018400914.1	16
NW_018402091.1	16
NW_018400112.1	16
NW_018401758.1	16
NW_018399100.1	16
NW_018399835.1	16
NW_018402990.1	16
NW_018399029.1	16
NW_018398654.1	16
NW_018401511.1	16
NW_018400869.1	16
NW_018402760.1	16
NW_018398443.1	16
NW_018397588.1	16
NW_018402152.1	16
NW_018403021.1	16
NW_018398965.1	16
NW_018403324.1	16
NW_018398362.1	16
NW_018401567.1	16
NW_018397584.1	16
NW_018397751.1	16
NW_018398599.1	16
NW_018397693.1	16
NW_018398209.1	16
NW_018398792.1	16
NW_018400901.1	16
NW_018398069.1	16
NW_018398369.1	16
NW_018398679.1	16
NW_018400759.1	16
NW_018402434.1	16
NW_018400499.1	15
NW_018399349.1	15
NW_018400603.1	15
NW_018400641.1	15
NW_018399643.1	15
NW_018401140.1	15
NW_018400408.1	15
NW_018402234.1	15
NW_018400810.1	15
NW_018398865.1	15
NW_018400654.1	15
NW_018397452.1	15
NW_018401528.1	15
NW_018397921.1	15
NW_018397492.1	15
NW_018402432.1	15
NW_018399723.1	15
NW_018398044.1	15
NW_018400475.1	15
NW_018400566.1	15
NW_018403012.1	15
NW_018400196.1	15
NW_018397692.1	15
NW_018399936.1	15
NW_018398717.1	15
NW_018399943.1	15
NW_018398714.1	15
NW_018400181.1	15
NW_018398040.1	15
NW_018400381.1	15
NW_018397643.1	15
NW_018403214.1	15
NW_018397585.1	15
NW_018398426.1	15
NW_018403024.1	15
NW_018399242.1	15
NW_018400177.1	15
NW_018402264.1	15
NW_018399916.1	15
NW_018403026.1	15
NW_018401559.1	15
NW_018400940.1	15
NW_018400988.1	15
NW_018401442.1	15
NW_018399522.1	15
NW_018401126.1	15
NW_018399635.1	15
NW_018402693.1	15
NW_018401927.1	15
NW_018397848.1	15
NW_018402901.1	15
NW_018399431.1	15
NW_018399129.1	15
NW_018399078.1	15
NW_018400526.1	15
NW_018401484.1	15
NW_018400200.1	14
NW_018401473.1	14
NW_018399278.1	14
NW_018398680.1	14
NW_018400089.1	14
NW_018402806.1	14
NW_018402450.1	14
NW_018403050.1	14
NW_018400246.1	14
NW_018401791.1	14
NW_018401618.1	14
NW_018397725.1	14
NW_018402691.1	14
NW_018401488.1	14
NW_018399013.1	14
NW_018400583.1	14
NW_018398968.1	14
NW_018402041.1	14
NW_018398699.1	14
NW_018398343.1	14
NW_018399920.1	14
NW_018402464.1	14
NW_018400378.1	14
NW_018398777.1	14
NW_018400604.1	14
NW_018399609.1	14
NW_018400371.1	14
NW_018402844.1	14
NW_018401956.1	14
NW_018403158.1	14
NW_018403180.1	14
NW_018397940.1	14
NW_018400236.1	14
NW_018399020.1	14
NW_018402714.1	14
NW_018403073.1	14
NW_018397965.1	14
NW_018398835.1	14
NW_018400800.1	14
NW_018397639.1	14
NW_018402878.1	14
NW_018403241.1	14
NW_018397511.1	14
NW_018399085.1	14
NW_018398169.1	14
NW_018401231.1	14
NW_018398296.1	14
NW_018400252.1	14
NW_018400141.1	14
NW_018398821.1	14
NW_018398420.1	14
NW_018397520.1	14
NW_018401540.1	14
NW_018399523.1	14
NW_018401162.1	14
NW_018399018.1	14
NW_018400824.1	14
NW_018402850.1	14
NW_018401667.1	14
NW_018403258.1	14
NW_018399366.1	14
NW_018397653.1	14
NW_018400747.1	14
NW_018401766.1	14
NW_018402738.1	14
NW_018402544.1	14
NW_018400944.1	14
NW_018401091.1	14
NW_018399788.1	14
NW_018402053.1	14
NW_018403098.1	14
NW_018398007.1	14
NW_018399873.1	14
NW_018398500.1	14
NW_018398249.1	14
NW_018399631.1	14
NW_018402906.1	14
NW_018399647.1	13
NW_018398943.1	13
NW_018400227.1	13
NW_018401336.1	13
NW_018397871.1	13
NW_018400579.1	13
NW_018398489.1	13
NW_018400411.1	13
NW_018400900.1	13
NW_018402327.1	13
NW_018402720.1	13
NW_018399786.1	13
NW_018401521.1	13
NW_018402440.1	13
NW_018400557.1	13
NW_018400139.1	13
NW_018400060.1	13
NW_018399921.1	13
NW_018400338.1	13
NW_018399760.1	13
NW_018399235.1	13
NW_018399052.1	13
NW_018399423.1	13
NW_018400752.1	13
NW_018400365.1	13
NW_018400977.1	13
NW_018397392.1	13
NW_018401453.1	13
NW_018397789.1	13
NW_018402380.1	13
NW_018403287.1	13
NW_018397984.1	13
NW_018402801.1	13
NW_018402428.1	13
NW_018399682.1	13
NW_018399842.1	13
[truncated: 2,141 more rows]

## Sheet: TableS5
Table S5. The number of DNA variants in genes
GeneName	DNA_variant_number	DNA_variant_density
LOC110428915	133	0.1771
LOC110423491	176	0.12308
LOC110422637	80	0.11494
LOC110428989	74	0.09573
LOC110428900	101	0.09249
LOC110428947	125	0.09117
LOC110428767	44	0.08925
LOC110428932	174	0.08806
LOC110426580	125	0.0876
LOC110428988	118	0.08532
LOC110415464	69	0.08415
LOC110420995	57	0.08225
LOC110413283	118	0.08189
LOC110423508	41	0.08039
LOC110428874	30	0.08
LOC110419726	38	0.07966
LOC110428976	82	0.07923
LOC110429166	71	0.07889
LOC110411853	27	0.075
LOC110418973	131	0.07481
LOC110428922	114	0.07388
LOC110428902	144	0.07377
LOC110428535	57	0.07317
LOC110428946	167	0.07067
LOC110426310	102	0.06943
LOC110421615	64	0.06904
LOC110420764	37	0.06814
LOC110428964	67	0.06809
LOC110428860	117	0.06798
LOC110427595	115	0.06749
LOC110428842	22	0.06667
LOC110428956	80	0.06617
LOC110428917	57	0.06499
LOC110425303	109	0.0648
LOC110419108	66	0.06445
LOC110428994	47	0.06421
LOC110428957	43	0.0638
LOC110428924	57	0.06312
LOC110428944	80	0.06294
LOC110428122	46	0.06242
LOC110428602	41	0.0624
LOC110416408	26	0.06205
LOC110423509	42	0.06167
LOC110428980	42	0.05907
LOC110417181	92	0.05882
LOC110413047	67	0.05862
LOC110423462	148	0.05843
LOC110428872	57	0.0581
LOC110426563	38	0.05793
LOC110419564	93	0.05784
LOC110428969	54	0.05732
LOC110426064	35	0.057
LOC110415529	210	0.05673
LOC110428867	40	0.0565
LOC110426767	31	0.05606
LOC110428936	59	0.05582
LOC110428938	120	0.0555
LOC110418915	73	0.05547
LOC110415592	151	0.05457
LOC110415591	113	0.05422
LOC110421524	68	0.0541
LOC110409951	17	0.05397
LOC110422738	45	0.05332
LOC110410096	127	0.05305
LOC110428083	135	0.05298
LOC110418564	93	0.05272
LOC110428080	212	0.05255
LOC110428973	42	0.05243
LOC110416308	228	0.05221
LOC110428928	70	0.05174
LOC110428116	43	0.05144
LOC110426577	27	0.05114
LOC110419746	18	0.05042
LOC110428723	109	0.05037
LOC110429449	97	0.05029
LOC110428888	64	0.05024
LOC110426410	245	0.05018
LOC110416567	94	0.04987
LOC110425533	85	0.04985
LOC110413502	68	0.04945
LOC110428981	35	0.04881
LOC110420876	31	0.04859
LOC110415633	41	0.04718
LOC110426045	39	0.04693
LOC110410127	109	0.04654
LOC110425313	69	0.04576
LOC110425998	30	0.04573
LOC110428914	41	0.04571
LOC110410037	30	0.04566
LOC110416474	30	0.04545
LOC110428871	27	0.0453
LOC110411137	59	0.04476
LOC110426391	214	0.04433
LOC110415458	162	0.04409
LOC110419700	118	0.04398
LOC110428889	44	0.04365
LOC110416540	58	0.04364
LOC110412276	60	0.0436
LOC110428135	99	0.04327
LOC110426300	75	0.043
LOC110422361	121	0.04249
LOC110417645	97	0.0424
LOC110421329	154	0.04183
LOC110419606	77	0.04171
LOC110416087	114	0.04161
LOC110412733	40	0.04128
LOC110425672	194	0.04123
TRNAA-UGC	3	0.0411
LOC110414858	17	0.04048
LOC110421770	33	0.04039
LOC110428855	83	0.03998
LOC110428769	29	0.03973
LOC110428898	38	0.03926
LOC110412104	210	0.03919
LOC110412306	96	0.0391
LOC110419233	134	0.03906
LOC110426514	89	0.03904
LOC110426578	85	0.03892
LOC110418899	108	0.03886
LOC110423429	49	0.03858
LOC110428908	67	0.03829
LOC110428870	31	0.03827
LOC110428849	59	0.03814
LOC110428603	38	0.03781
LOC110417028	119	0.03778
LOC110409067	82	0.03763
LOC110420612	62	0.03753
LOC110426538	140	0.03748
LOC110428443	69	0.0371
LOC110429091	120	0.03704
LOC110415212	120	0.03639
LOC110417605	96	0.03631
LOC110423440	209	0.03604
LOC110427621	69	0.0359
LOC110427599	83	0.03581
LOC110428768	70	0.0357
LOC110423398	33	0.0356
LOC110409970	21	0.03553
LOC110416286	29	0.0355
LOC110426053	63	0.03549
LOC110419887	20	0.03534
LOC110428953	59	0.03516
LOC110426414	52	0.03495
LOC110419177	89	0.03493
LOC110415514	51	0.03476
LOC110421028	69	0.03462
LOC110409763	54	0.03442
LOC110428975	37	0.03432
LOC110410309	19	0.03423
LOC110425151	80	0.0342
LOC110427565	59	0.03414
LOC110426525	109	0.03382
LOC110423538	54	0.03369
LOC110428911	28	0.03369
LOC110429390	33	0.03364
LOC110419611	204	0.03356
LOC110426330	133	0.03344
LOC110425337	69	0.03332
LOC110424721	85	0.03306
LOC110412508	269	0.03288
LOC110425143	27	0.03285
LOC110423391	25	0.03281
LOC110426412	21	0.03276
LOC110415247	62	0.03263
LOC110419056	47	0.03259
LOC110418052	33	0.03254
LOC110417555	189	0.03251
LOC110424520	47	0.0325
LOC110420728	36	0.03246
LOC110428987	26	0.03234
LOC110423358	180	0.03233
LOC110419114	84	0.03223
LOC110424678	95	0.03217
LOC110419432	156	0.03205
LOC110421551	19	0.03193
LOC110423771	92	0.03181
LOC110419055	49	0.03165
LOC110424379	28	0.03146
LOC110409300	60	0.03135
LOC110426967	135	0.03134
LOC110427687	188	0.03134
LOC110419748	11	0.03107
LOC110419620	79	0.03102
LOC110428923	41	0.03094
LOC110428446	66	0.03088
LOC110421286	127	0.03068
LOC110412573	33	0.0305
LOC110428895	32	0.0303
LOC110425185	28	0.03024
LOC110426226	43	0.02976
LOC110427667	68	0.02973
LOC110420318	59	0.02968
LOC110426308	53	0.02964
LOC110428444	30	0.02962
LOC110415766	46	0.02941
LOC110419756	84	0.02934
LOC110425565	97	0.02902
LOC110427601	34	0.02896
LOC110415721	80	0.02894
LOC110426023	65	0.0288
LOC110423422	99	0.02877
LOC110414903	31	0.02868
LOC110417763	69	0.02863
LOC110420475	45	0.02855
LOC110424557	135	0.0285
LOC110419621	119	0.02829
LOC110428942	82	0.02826
LOC110413257	40	0.02823
LOC110420669	46	0.0282
LOC110421126	98	0.02819
TRNAG-CCC	2	0.02817
LOC110411933	42	0.02802
LOC110427658	31	0.02798
LOC110413954	178	0.02791
LOC110409166	65	0.02769
LOC110418094	129	0.02767
LOC110425942	78	0.02741
TRNAK-CUU	2	0.0274
LOC110418635	28	0.02732
LOC110425516	33	0.0273
LOC110410836	44	0.02716
LOC110419711	10	0.0271
LOC110416545	176	0.02699
LOC110421516	36	0.02697
LOC110426931	28	0.0269
LOC110414831	11	0.02689
LOC110428968	33	0.02687
LOC110415737	68	0.02684
LOC110420775	72	0.02682
LOC110428058	14	0.02682
LOC110419666	61	0.02679
LOC110419007	56	0.0267
LOC110429441	51	0.02655
LOC110419026	85	0.02649
LOC110420171	64	0.0263
LOC110428376	38	0.02628
LOC110414149	127	0.02627
LOC110423433	49	0.02623
LOC110425595	68	0.02623
LOC110419856	31	0.02612
LOC110416390	20	0.02604
LOC110415532	28	0.02602
LOC110427280	16	0.02602
LOC110420944	146	0.02584
LOC110418867	55	0.02583
LOC110424884	66	0.02582
LOC110420668	31	0.02581
LOC110414963	26	0.02577
LOC110427167	61	0.02567
LOC110411828	101	0.02563
LOC110417754	64	0.02556
LOC110409751	53	0.02552
LOC110426569	18	0.0255
LOC110427584	50	0.02547
LOC110426654	325	0.02546
LOC110415772	37	0.02543
LOC110423420	189	0.02534
LOC110428868	15	0.0253
LOC110419182	73	0.02517
LOC110419604	125	0.02511
LOC110428030	117	0.02508
LOC110428066	31	0.02504
LOC110428949	58	0.02501
LOC110422742	53	0.02499
LOC110426588	102	0.0249
LOC110421572	65	0.02488
LOC110411447	39	0.02487
LOC110420067	22	0.02486
LOC110412716	43	0.02474
LOC110425673	44	0.02469
LOC110412880	91	0.02467
LOC110428795	17	0.02453
LOC110415947	56	0.0245
LOC110410342	8	0.02424
LOC110414360	34	0.02401
LOC110425239	54	0.02396
LOC110428519	27	0.02371
LOC110428940	14	0.02365
LOC110427335	31	0.02356
LOC110424579	34	0.02355
LOC110427011	31	0.0235
LOC110428050	55	0.0235
LOC110428939	9	0.0235
LOC110428456	48	0.02348
LOC110418946	79	0.02342
LOC110421410	76	0.02341
LOC110414548	96	0.02332
LOC110424113	75	0.02323
LOC110426007	42	0.02323
LOC110419954	53	0.0229
LOC110428255	69	0.02283
LOC110420697	51	0.02265
LOC110418138	8	0.0226
LOC110420103	14	0.02258
LOC110416827	121	0.02245
LOC110423229	24	0.02243
LOC110414394	24	0.02239
LOC110417147	16	0.02235
LOC110424135	42	0.02228
LOC110416539	33	0.02224
LOC110428457	74	0.02223
LOC110420296	275	0.02218
LOC110418027	115	0.02212
LOC110416487	45	0.02207
LOC110413050	91	0.02186
LOC110419697	149	0.02184
LOC110420250	74	0.0218
LOC110418201	83	0.02179
LOC110425909	47	0.02178
LOC110421503	89	0.02173
LOC110415645	207	0.02172
LOC110419178	56	0.02171
LOC110421422	70	0.02168
LOC110421573	58	0.02167
LOC110428200	88	0.02167
LOC110423474	28	0.02162
LOC110419664	19	0.02154
LOC110418926	36	0.02147
LOC110418994	110	0.02137
LOC110428972	13	0.02135
LOC110428566	93	0.02126
LOC110426986	47	0.02123
LOC110419921	19	0.02099
LOC110425312	14	0.02093
LOC110420752	54	0.02087
LOC110417365	31	0.02085
LOC110420727	28	0.0208
LOC110425192	135	0.02078
LOC110426955	79	0.02069
LOC110428886	9	0.02059
LOC110412666	15	0.02055
LOC110416536	135	0.02053
LOC110419812	98	0.02052
LOC110412410	44	0.02047
LOC110423539	55	0.02036
LOC110426289	56	0.02035
LOC110411323	47	0.02023
LOC110411216	66	0.0201
LOC110427917	48	0.02008
LOC110428004	166	0.02007
LOC110428783	23	0.02003
LOC110412191	148	0.02001
LOC110419431	167	0.02
LOC110426823	12	0.02
LOC110412346	14	0.01983
LOC110410121	130	0.01981
LOC110429401	68	0.01977
LOC110411341	45	0.01963
LOC110428846	43	0.01963
LOC110428829	8	0.01961
LOC110421357	17	0.01936
LOC110418417	68	0.0193
LOC110409383	20	0.01927
LOC110428490	207	0.01925
LOC110428919	9	0.01923
LOC110425405	43	0.01916
LOC110427508	22	0.01916
LOC110429370	33	0.01913
LOC110420708	113	0.01911
LOC110416285	36	0.0191
LOC110424409	17	0.01895
LOC110426013	38	0.0189
LOC110424318	43	0.01886
LOC110421578	23	0.01881
LOC110427614	39	0.0188
LOC110428910	28	0.01875
LOC110419291	45	0.01872
LOC110421162	27	0.01872
LOC110424136	27	0.0187
LOC110420589	77	0.01857
LOC110416635	26	0.01853
LOC110414843	17	0.0185
LOC110427301	129	0.0185
LOC110425520	90	0.01847
LOC110427841	110	0.01847
LOC110427871	107	0.01836
LOC110423682	293	0.01829
LOC110428001	24	0.01829
LOC110427835	47	0.01828
LOC110414911	74	0.01824
LOC110426940	29	0.01815
LOC110423307	30	0.01796
LOC110409444	145	0.01795
LOC110425830	46	0.01791
LOC110425324	11	0.01789
LOC110428789	77	0.01774
LOC110411996	42	0.01773
LOC110409787	41	0.01763
LOC110421987	52	0.01762
LOC110428529	39	0.01762
LOC110420015	21	0.0176
LOC110427778	47	0.0176
LOC110426581	70	0.01756
LOC110418999	127	0.01753
LOC110428863	14	0.01752
LOC110415748	24	0.01744
LOC110423202	27	0.01741
LOC110428310	47	0.01739
LOC110426069	4	0.01732
LOC110409458	27	0.01721
LOC110424116	42	0.01721
LOC110420804	37	0.01719
LOC110424992	16	0.01719
LOC110428881	29	0.01719
LOC110425146	29	0.01717
LOC110410904	11	0.01711
LOC110424954	31	0.01705
LOC110423419	28	0.017
LOC110416633	11	0.0169
LOC110410270	30	0.01688
LOC110411597	11	0.01687
LOC110422626	12	0.01683
LOC110427338	26	0.01683
LOC110424796	6	0.01681
LOC110427090	135	0.0168
LOC110424627	21	0.01676
LOC110424791	42	0.01673
LOC110424832	133	0.01671
LOC110429101	89	0.01671
LOC110414872	32	0.01668
LOC110415851	43	0.01666
LOC110414274	123	0.01653
LOC110417509	76	0.01653
LOC110410774	144	0.01649
LOC110421467	60	0.01648
LOC110412351	23	0.01646
LOC110425465	12	0.01646
LOC110428419	16	0.01641
LOC110422066	10	0.01634
LOC110418127	92	0.01631
LOC110425669	61	0.01627
LOC110418883	23	0.01624
LOC110409392	27	0.01619
LOC110424775	79	0.01619
LOC110425012	22	0.01619
LOC110428033	18	0.01619
LOC110426962	10	0.01618
LOC110415060	20	0.01614
LOC110427600	94	0.01605
LOC110425922	18	0.01603
LOC110410740	58	0.01596
LOC110420963	40	0.01593
LOC110416411	32	0.01591
LOC110422157	70	0.0159
LOC110425517	99	0.0159
LOC110414332	22	0.01579
LOC110416821	36	0.01578
LOC110412694	111	0.01575
LOC110419220	323	0.01574
LOC110414830	39	0.01566
LOC110415735	48	0.01566
LOC110420842	43	0.01565
LOC110419554	22	0.01563
LOC110419896	52	0.01559
LOC110422848	33	0.01559
LOC110428436	22	0.01557
LOC110410569	39	0.01555
LOC110418918	15	0.01548
LOC110421464	34	0.01547
LOC110428422	107	0.01544
LOC110427321	43	0.01543
LOC110418898	154	0.01542
LOC110425347	31	0.01542
LOC110412237	39	0.0154
LOC110420017	152	0.01536
LOC110416195	74	0.01535
LOC110417135	158	0.01532
LOC110415563	71	0.01531
LOC110427436	46	0.01531
LOC110418016	7	0.01528
LOC110415427	37	0.01526
LOC110420233	42	0.0152
LOC110420387	45	0.01519
LOC110428901	32	0.01519
LOC110427024	7	0.01515
LOC110428785	29	0.01514
LOC110421543	13	0.01512
LOC110422703	128	0.01509
LOC110416260	136	0.01508
LOC110425504	7	0.01505
LOC110422465	305	0.01502
LOC110428492	50	0.01502
LOC110425682	57	0.01501
LOC110427583	27	0.01499
LOC110428744	8	0.01498
LOC110422645	199	0.01495
LOC110428844	18	0.01494
LOC110415965	48	0.01492
LOC110417858	47	0.01492
LOC110425277	47	0.01485
LOC110424361	44	0.01483
LOC110429402	25	0.0148
LOC110415881	27	0.01479
LOC110427256	29	0.01478
LOC110426405	98	0.01476
LOC110424995	160	0.01471
LOC110416619	25	0.0147
LOC110421789	18	0.01468
LOC110426044	93	0.01466
LOC110415219	27	0.01463
LOC110411834	10	0.0146
LOC110426263	134	0.0146
LOC110420763	64	0.01459
LOC110425898	44	0.01458
LOC110424536	33	0.01449
LOC110427350	17	0.01449
LOC110411377	101	0.01444
LOC110422137	4	0.01444
LOC110428489	121	0.01443
LOC110426757	194	0.01442
LOC110422314	93	0.01441
LOC110419288	16	0.01435
LOC110418017	9	0.01429
LOC110422606	216	0.01426
LOC110418204	17	0.01425
LOC110428916	41	0.01424
LOC110420523	25	0.01423
LOC110412266	9	0.01422
LOC110426435	29	0.01422
LOC110427960	51	0.01419
LOC110411282	81	0.01418
LOC110427895	36	0.01417
LOC110427333	18	0.01414
LOC110409682	95	0.0141
LOC110428907	55	0.0141
LOC110414895	59	0.01409
TRNAG-GCC	1	0.01408
TRNAG-GCC	1	0.01408
LOC110416423	40	0.01408
LOC110416938	41	0.01405
LOC110421164	29	0.01405
LOC110417228	40	0.01402
LOC110420061	86	0.014
LOC110424781	14	0.01394
LOC110425400	76	0.01394
LOC110415871	35	0.01392
LOC110428792	64	0.01392
LOC110426819	39	0.01391
TRNAC-GCA	1	0.01389
TRNAG-UCC	1	0.01389
TRNAE-UUC	1	0.01389
TRNAP-CGG	1	0.01389
TRNAP-UGG	1	0.01389
TRNAD-GUC	1	0.01389
LOC110422400	292	0.01384
LOC110414297	19	0.01381
LOC110416673	90	0.0138
LOC110417084	19	0.0138
LOC110409555	10	0.01379
LOC110417625	8	0.01375
LOC110418863	49	0.01373
LOC110411391	38	0.01372
LOC110409575	15	0.01371
TRNAE-CUC	1	0.0137
TRNAK-UUU	1	0.0137
TRNAA-UGC	1	0.0137
TRNAE-CUC	1	0.0137
TRNAR-UCU	1	0.0137
TRNAF-GAA	1	0.0137
TRNAE-CUC	1	0.0137
TRNAE-CUC	1	0.0137
TRNAP-UGG	1	0.0137
TRNAK-CUU	1	0.0137
TRNAA-AGC	1	0.0137
LOC110414887	20	0.01368
LOC110419547	77	0.01363
LOC110426080	14	0.01361
LOC110428491	8	0.01361
LOC110428781	156	0.01361
LOC110420719	34	0.01357
TRNAG-UCC	35	0.01356
LOC110409679	17	0.01351
TRNAI-UAU	1	0.01351
TRNAN-GUU	1	0.01351
LOC110418979	59	0.01351
TRNAI-AAU	1	0.01351
TRNAN-GUU	1	0.01351
TRNAN-GUU	1	0.01351
LOC110428759	54	0.0135
LOC110428930	14	0.01349
LOC110409433	30	0.01348
LOC110421745	20	0.01342
LOC110421980	80	0.01341
LOC110424306	37	0.01339
LOC110419892	98	0.01338
LOC110411842	45	0.01337
LOC110425751	40	0.01334
LOC110413241	52	0.01333
LOC110414779	20	0.01325
LOC110427998	45	0.01325
LOC110410509	46	0.01323
LOC110414758	45	0.01323
LOC110423432	23	0.01322
LOC110415493	89	0.01321
LOC110415764	30	0.01321
LOC110421361	24	0.01321
LOC110427564	106	0.01321
LOC110419287	58	0.01318
LOC110413416	73	0.01317
LOC110415465	89	0.01317
LOC110429155	239	0.01313
LOC110427613	913	0.01306
LOC110425968	24	0.01305
LOC110412798	140	0.01303
LOC110420433	64	0.01301
LOC110427755	36	0.01299
LOC110428862	17	0.01299
LOC110420212	33	0.01297
LOC110418879	11	0.01296
LOC110428313	20	0.01295
LOC110413858	19	0.01293
LOC110425537	23	0.01293
LOC110417473	39	0.0129
LOC110426575	99	0.0129
LOC110415274	10	0.01289
LOC110415806	39	0.01288
LOC110419605	19	0.01288
LOC110419857	8	0.01288
LOC110422022	11	0.01288
LOC110421465	79	0.01287
LOC110427424	47	0.01286
LOC110421415	107	0.01285
LOC110422747	11	0.01284
LOC110419701	19	0.01283
LOC110427816	38	0.01282
LOC110421694	74	0.01279
LOC110410946	22	0.01278
LOC110413272	67	0.01276
LOC110414763	13	0.01276
LOC110426930	121	0.01276
LOC110413926	134	0.01275
LOC110417231	32	0.01274
LOC110422514	12	0.01273
LOC110425437	22	0.01273
LOC110410304	39	0.01269
LOC110419703	15	0.01266
LOC110428461	126	0.01265
LOC110427494	186	0.01264
LOC110427662	8	0.01264
LOC110417211	79	0.01263
LOC110419586	34	0.01262
LOC110426385	7	0.01261
LOC110425456	92	0.0126
LOC110414248	62	0.01259
LOC110415435	17	0.01258
LOC110423919	80	0.01255
LOC110414732	37	0.01254
LOC110426074	8	0.01254
LOC110415505	30	0.01253
TRNAL-UAG	1	0.0125
LOC110420933	26	0.01249
LOC110422571	312	0.01249
LOC110414323	10	0.01248
LOC110418919	28	0.01248
LOC110419617	140	0.01246
LOC110414976	130	0.01242
LOC110414811	76	0.01241
LOC110410312	45	0.01235
LOC110416865	62	0.01235
LOC110421675	19	0.01235
LOC110424845	25	0.01234
LOC110425359	39	0.01234
LOC110412443	59	0.01233
LOC110428960	16	0.01231
LOC110426690	22	0.01228
LOC110419959	6	0.01227
LOC110426825	42	0.01222
LOC110428794	6	0.01222
LOC110421523	26	0.0122
LOC110419064	55	0.01218
LOC110427420	133	0.01217
LOC110410704	62	0.01214
LOC110424955	17	0.01214
LOC110415101	56	0.01212
LOC110415517	29	0.0121
LOC110426265	52	0.0121
LOC110425474	11	0.01209
LOC110426394	5	0.01208
LOC110413137	32	0.01207
LOC110412406	23	0.01205
LOC110426567	28	0.01205
LOC110425654	78	0.01203
LOC110415408	16	0.01202
LOC110420851	40	0.01202
LOC110415638	68	0.01201
LOC110415765	77	0.01201
LOC110428864	13	0.01201
LOC110417557	7	0.01199
LOC110417767	70	0.01198
LOC110424089	110	0.01198
LOC110414815	48	0.01194
LOC110427596	523	0.01193
LOC110415439	39	0.01192
LOC110408890	57	0.01189
LOC110410723	45	0.01188
LOC110419696	94	0.01187
LOC110427566	26	0.01184
LOC110417238	45	0.01179
LOC110417774	41	0.01177
LOC110421324	15	0.01177
LOC110413138	25	0.01176
LOC110419784	10	0.01176
LOC110427874	45	0.01175
LOC110416436	5	0.01174
LOC110417186	8	0.01173
LOC110423796	13	0.01173
LOC110426856	40	0.01173
LOC110409808	44	0.01171
LOC110413406	90	0.01171
LOC110415150	42	0.01171
LOC110425034	52	0.01171
LOC110428604	214	0.01171
LOC110418848	41	0.0117
LOC110418975	28	0.01169
LOC110422342	13	0.01169
LOC110412105	9	0.01167
LOC110428336	6	0.01165
LOC110428464	58	0.0116
LOC110424853	30	0.01159
LOC110415044	50	0.01158
LOC110428776	5	0.01157
LOC110411995	105	0.01155
LOC110428048	99	0.01155
LOC110421318	46	0.0115
LOC110418914	28	0.01148
LOC110412003	13	0.01146
LOC110422800	212	0.01146
LOC110426324	18	0.01143
LOC110427559	45	0.01142
LOC110409470	34	0.0114
LOC110409350	30	0.01138
LOC110418002	22	0.01135
LOC110419785	39	0.01134
LOC110420034	49	0.01134
LOC110414373	60	0.01132
LOC110419598	67	0.01132
LOC110417602	55	0.0113
LOC110421462	4	0.0113
LOC110423014	70	0.0113
LOC110426351	45	0.0113
LOC110413827	49	0.01129
LOC110418858	99	0.01128
LOC110427961	11	0.01127
LOC110410820	23	0.01126
LOC110419433	35	0.01126
LOC110423466	8	0.01125
LOC110421946	40	0.01124
LOC110424167	45	0.01124
LOC110417214	107	0.01123
LOC110419935	15	0.01121
LOC110421554	39	0.01119
TRNAT-AGU	28	0.01119
LOC110410824	31	0.01118
LOC110427224	11	0.01117
LOC110414589	146	0.01116
LOC110421364	49	0.01115
LOC110411681	52	0.01114
LOC110426379	79	0.01112
LOC110426750	113	0.01112
LOC110411931	63	0.01111
LOC110427910	28	0.01111
LOC110419861	63	0.0111
LOC110414606	40	0.01107
LOC110425157	54	0.01107
LOC110418927	42	0.01106
LOC110426681	31	0.01106
LOC110429086	12	0.01105
LOC110412821	44	0.01103
LOC110427291	37	0.01103
LOC110420023	21	0.01102
LOC110425045	11	0.01102
LOC110414816	110	0.01101
LOC110422256	29	0.01101
LOC110426829	30	0.011
LOC110428315	7	0.01099
LOC110425491	141	0.01098
LOC110410563	26	0.01097
LOC110412376	13	0.01097
LOC110415625	18	0.01096
LOC110425452	78	0.01094
LOC110413971	21	0.01091
LOC110418093	44	0.01089
LOC110422833	167	0.01089
LOC110425535	40	0.01089
LOC110420119	166	0.01088
LOC110422434	14	0.01088
LOC110414668	81	0.01087
LOC110422182	48	0.01087
LOC110424392	7	0.01085
LOC110428217	29	0.01084
LOC110416266	63	0.01083
LOC110426785	80	0.01083
LOC110417531	65	0.01082
LOC110425883	22	0.01082
LOC110417241	101	0.01081
LOC110427829	34	0.0108
LOC110424596	9	0.01079
LOC110412648	48	0.01078
LOC110425782	41	0.01078
LOC110421655	45	0.01076
LOC110425508	72	0.01076
LOC110413119	52	0.01075
LOC110414898	43	0.01075
LOC110425095	14	0.01075
LOC110429296	119	0.01075
LOC110426318	21	0.01074
LOC110429189	10	0.01072
LOC110414696	41	0.01071
LOC110414889	59	0.0107
LOC110422555	63	0.0107
LOC110427793	19	0.01068
LOC110426018	10	0.01067
LOC110426457	23	0.01067
LOC110410686	93	0.01066
LOC110412040	41	0.01064
LOC110412330	17	0.01064
LOC110421670	39	0.01064
LOC110426163	48	0.01064
LOC110421107	55	0.01062
LOC110425629	85	0.01061
LOC110415948	51	0.0106
LOC110409291	4	0.01058
LOC110427598	57	0.01057
LOC110417699	129	0.01056
LOC110417659	90	0.01055
LOC110419999	10	0.01055
LOC110419113	44	0.01054
LOC110410695	51	0.01053
LOC110420275	9	0.01053
LOC110425443	10	0.01053
LOC110419846	149	0.01051
LOC110428609	16	0.01051
LOC110410086	60	0.0105
LOC110420685	72	0.0105
LOC110426953	53	0.01048
LOC110411682	64	0.01047
LOC110415557	12	0.01047
LOC110428594	252	0.01047
LOC110410724	35	0.01045
LOC110418969	127	0.01045
LOC110410749	68	0.01044
LOC110418696	10	0.01043
LOC110422425	83	0.01043
LOC110428052	39	0.01043
LOC110414813	38	0.01041
LOC110427709	84	0.01041
LOC110412572	62	0.01039
LOC110419685	28	0.01039
LOC110415203	23	0.01038
LOC110428912	8	0.01038
LOC110418955	37	0.01037
LOC110421936	20	0.01037
LOC110415927	58	0.01035
LOC110412545	11	0.01034
LOC110415289	19	0.01034
LOC110422245	52	0.01034
LOC110412712	27	0.01033
LOC110416162	35	0.01033
LOC110427689	200	0.01033
LOC110428145	68	0.01031
LOC110412325	24	0.01029
LOC110413178	19	0.01028
LOC110420670	31	0.01028
LOC110423887	77	0.01028
LOC110411605	55	0.01026
LOC110413314	54	0.01026
LOC110422629	63	0.01025
LOC110427951	50	0.01023
LOC110426083	33	0.01022
LOC110427157	15	0.01021
LOC110415589	52	0.0102
LOC110422043	13	0.01019
LOC110429147	18	0.01019
LOC110415560	10	0.01018
LOC110428983	19	0.01018
LOC110411637	56	0.01017
LOC110418395	21	0.01017
LOC110422059	21	0.01017
LOC110414253	66	0.01016
LOC110416896	102	0.01015
LOC110415406	19	0.01014
LOC110415637	17	0.01014
LOC110423846	76	0.01014
LOC110415333	35	0.01012
LOC110428513	41	0.01012
LOC110429353	68	0.01012
LOC110426519	17	0.01011
LOC110420613	26	0.0101
LOC110425425	84	0.0101
LOC110412921	44	0.01008
LOC110412293	26	0.01007
LOC110418771	23	0.01005
LOC110425739	79	0.01005
LOC110422541	14	0.01004
LOC110414674	48	0.01
LOC110416449	40	0.00998
LOC110417776	25	0.00998
LOC110424885	8	0.00998
LOC110425128	12	0.00998
LOC110410293	19	0.00996
LOC110418944	35	0.00996
LOC110409103	31	0.00993
LOC110415474	30	0.00992
LOC110418675	80	0.00989
LOC110417092	10	0.00988
LOC110426444	9	0.00988
LOC110416800	23	0.00987
LOC110427204	59	0.00987
LOC110428595	17	0.00987
LOC110412479	17	0.00986
LOC110411404	31	0.00983
LOC110417753	173	0.00982
LOC110417975	30	0.00982
LOC110420811	17	0.00982
LOC110414870	198	0.00981
LOC110419694	7	0.0098
LOC110420547	60	0.0098
LOC110427789	35	0.00979
LOC110425840	24	0.00977
LOC110414785	10	0.00974
LOC110411831	35	0.00973
LOC110409831	52	0.00971
LOC110414131	21	0.00971
LOC110416248	38	0.00971
LOC110419128	128	0.00971
LOC110428423	42	0.00971
LOC110420785	19	0.0097
LOC110425268	27	0.0097
LOC110424498	25	0.00969
LOC110425214	26	0.00969
LOC110422300	85	0.00968
LOC110416512	5	0.00965
LOC110429151	17	0.00965
LOC110419897	46	0.00964
LOC110412288	31	0.00963
LOC110423511	6	0.00963
LOC110410212	52	0.00962
LOC110410782	60	0.00962
LOC110414800	19	0.00962
LOC110412117	70	0.00961
LOC110428253	58	0.00961
LOC110427542	4	0.00959
LOC110427806	6	0.00958
LOC110421345	50	0.00957
LOC110427825	21	0.00957
LOC110428954	6	0.00957
LOC110413012	71	0.00955
LOC110429392	81	0.00955
LOC110421841	24	0.00954
LOC110424826	35	0.00954
LOC110420116	38	0.00952
LOC110426339	6	0.00952
LOC110427797	30	0.00951
LOC110426960	16	0.0095
LOC110419309	21	0.00949
LOC110411227	39	0.00948
LOC110420695	13	0.00948
LOC110413061	16	0.00947
LOC110420274	32	0.00947
LOC110426707	33	0.00947
LOC110409838	55	0.00946
LOC110421919	19	0.00945
LOC110428532	25	0.00945
LOC110411226	51	0.00944
LOC110414666	279	0.00944
LOC110410313	32	0.00942
LOC110418849	61	0.00942
LOC110419706	28	0.00942
LOC110425010	131	0.00942
LOC110425489	62	0.00942
LOC110412411	23	0.00941
LOC110421335	33	0.00941
LOC110418328	14	0.0094
LOC110428835	86	0.00939
LOC110424501	13	0.00938
LOC110409032	61	0.00937
LOC110428850	9	0.00937
LOC110414775	20	0.00935
LOC110428467	16	0.00935
LOC110415074	68	0.00934
LOC110415216	32	0.00933
LOC110420442	27	0.00933
LOC110420824	5	0.00933
LOC110411663	27	0.0093
LOC110419625	21	0.0093
LOC110427798	25	0.0093
LOC110429195	86	0.00928
LOC110410710	108	0.00926
LOC110419663	32	0.00924
LOC110429124	55	0.00924
TRNAG-UCC	20	0.00923
LOC110419671	27	0.00923
LOC110424457	27	0.00923
LOC110428607	35	0.00923
LOC110415675	20	0.00921
LOC110429186	51	0.00921
LOC110411679	14	0.00919
LOC110421076	29	0.00918
LOC110419941	6	0.00917
LOC110422211	12	0.00917
TRNAT-UGU	75	0.00917
LOC110424991	33	0.00916
LOC110410873	32	0.00915
LOC110418552	13	0.00914
LOC110409132	40	0.00911
LOC110418948	7	0.00911
LOC110426503	112	0.00911
LOC110409208	102	0.00909
LOC110413344	11	0.00908
LOC110416019	18	0.00908
LOC110419715	7	0.00908
LOC110415063	20	0.00907
LOC110426642	13	0.00907
LOC110410726	31	0.00905
LOC110416178	8	0.00905
LOC110417141	14	0.00904
LOC110419250	43	0.00903
LOC110419406	106	0.00903
LOC110412730	17	0.00901
LOC110420379	21	0.00901
LOC110427537	3	0.00901
LOC110414344	31	0.00899
LOC110427996	14	0.00899
LOC110425524	8	0.00897
LOC110425735	19	0.00896
LOC110427496	31	0.00894
LOC110410248	9	0.00893
LOC110419929	31	0.00893
LOC110411256	9	0.00892
LOC110412428	31	0.0089
LOC110419581	96	0.00889
LOC110425793	45	0.00889
LOC110421687	12	0.00888
LOC110424153	46	0.00888
LOC110411007	37	0.00887
LOC110427964	27	0.00886
LOC110410375	45	0.00885
LOC110428107	47	0.00884
LOC110418778	10	0.00883
LOC110429185	8	0.00883
LOC110425814	30	0.00882
LOC110412924	33	0.00881
LOC110415576	29	0.00881
LOC110425897	35	0.00881
LOC110414853	19	0.00879
LOC110415325	10	0.00879
LOC110424800	39	0.00879
LOC110425424	28	0.00879
LOC110412755	65	0.00878
LOC110416762	27	0.00878
LOC110422057	37	0.00878
LOC110421833	36	0.00877
LOC110427948	82	0.00877
LOC110417082	62	0.00876
LOC110418935	32	0.00875
LOC110426906	11	0.00875
LOC110427699	44	0.00875
LOC110428828	178	0.00875
LOC110416160	35	0.00874
LOC110420314	53	0.00874
LOC110423793	87	0.00873
LOC110427550	165	0.00873
LOC110421867	39	0.00872
LOC110426268	17	0.00872
LOC110414421	23	0.00871
LOC110416923	27	0.00871
LOC110427678	15	0.00871
LOC110416870	43	0.00868
LOC110419589	66	0.00868
LOC110409354	84	0.00867
LOC110417150	5	0.00867
LOC110419837	205	0.00867
LOC110417643	26	0.00866
LOC110418779	37	0.00866
LOC110427506	13	0.00866
LOC110412336	26	0.00865
LOC110412597	16	0.00865
LOC110414188	29	0.00865
LOC110428103	44	0.00864
LOC110416610	23	0.00863
LOC110428337	9	0.00862
LOC110413520	11	0.00861
LOC110418962	10	0.0086
LOC110424374	6	0.0086
LOC110426555	21	0.00859
LOC110411528	6	0.00858
LOC110414198	37	0.00858
LOC110428314	6	0.00857
LOC110413543	31	0.00856
LOC110416885	19	0.00856
LOC110420430	21	0.00856
LOC110412464	44	0.00855
LOC110420180	17	0.00854
LOC110427902	7	0.00854
LOC110420652	11	0.00853
LOC110415752	11	0.00849
LOC110418020	18	0.00849
LOC110414174	30	0.00848
LOC110419224	30	0.00848
LOC110412882	11	0.00847
LOC110425461	23	0.00847
LOC110426975	24	0.00847
LOC110427894	7	0.00847
LOC110411532	40	0.00846
LOC110423813	39	0.00846
LOC110420655	18	0.00845
LOC110428906	10	0.00845
LOC110408910	21	0.00844
LOC110413001	22	0.00844
LOC110414765	8	0.00844
LOC110417215	22	0.00844
LOC110420656	6	0.00844
LOC110414874	16	0.00843
LOC110409830	5	0.00842
LOC110412500	72	0.00842
LOC110418102	32	0.00841
LOC110421672	30	0.00841
LOC110414037	6	0.0084
LOC110422966	55	0.00839
LOC110410275	43	0.00838
LOC110411376	91	0.00838
LOC110415013	16	0.00838
LOC110428057	138	0.00838
LOC110428821	6	0.00838
LOC110425613	24	0.00837
LOC110419146	19	0.00836
LOC110415423	47	0.00835
LOC110421399	11	0.00835
LOC110422687	25	0.00835
LOC110424358	17	0.00835
LOC110409604	13	0.00834
LOC110423837	8	0.00834
LOC110422676	38	0.0083
LOC110425550	7	0.00829
LOC110427214	21	0.00829
LOC110428032	107	0.00829
LOC110426583	3	0.00826
LOC110427240	8	0.00826
LOC110417019	56	0.00825
LOC110418461	23	0.00824
LOC110425132	64	0.00824
LOC110413389	14	0.00823
LOC110414770	448	0.00823
LOC110419298	40	0.00823
LOC110412955	67	0.00822
LOC110428772	58	0.00822
LOC110428859	10	0.00822
LOC110416548	16	0.00821
LOC110420284	42	0.00821
LOC110412945	33	0.0082
LOC110414046	138	0.00818
LOC110410833	56	0.00817
LOC110416929	19	0.00817
LOC110420437	43	0.00817
LOC110422731	18	0.00817
LOC110428771	37	0.00817
LOC110413247	23	0.00816
LOC110413466	129	0.00815
LOC110417590	26	0.00815
LOC110419444	31	0.00815
LOC110419753	10	0.00814
LOC110420285	32	0.00813
LOC110421437	4	0.00813
LOC110424442	14	0.00813
LOC110425156	22	0.00812
LOC110426143	81	0.00812
LOC110412168	14	0.00811
LOC110425271	30	0.00811
LOC110416939	22	0.0081
LOC110419725	9	0.0081
LOC110427310	51	0.0081
LOC110414175	20	0.00809
LOC110425387	9	0.00809
LOC110428345	8	0.00807
LOC110413115	32	0.00806
LOC110419370	80	0.00806
LOC110419639	16	0.00806
LOC110423483	26	0.00806
LOC110411636	12	0.00805
LOC110424400	19	0.00805
LOC110411869	105	0.00804
LOC110414849	43	0.00804
LOC110419627	13	0.00804
LOC110423636	28	0.00804
LOC110425280	14	0.00803
LOC110417014	22	0.00802
LOC110425854	9	0.00802
LOC110429170	46	0.00802
LOC110410200	38	0.00801
LOC110413336	5	0.00801
LOC110425417	15	0.008
LOC110412618	24	0.00799
LOC110420809	46	0.00799
LOC110422324	71	0.00799
LOC110425943	45	0.00799
LOC110429211	17	0.00798
LOC110419262	75	0.00797
LOC110427576	10	0.00797
LOC110411622	32	0.00796
LOC110416269	41	0.00796
LOC110417603	20	0.00796
LOC110422061	18	0.00796
LOC110412095	17	0.00795
LOC110416000	44	0.00795
LOC110424452	12	0.00795
LOC110427278	5	0.00794
LOC110409534	22	0.00793
LOC110428573	131	0.00793
LOC110412292	98	0.00792
LOC110410408	34	0.00791
LOC110418976	52	0.00791
LOC110424062	9	0.00791
LOC110423222	29	0.0079
LOC110423454	113	0.0079
LOC110409810	7	0.00789
LOC110410885	14	0.00789
LOC110426460	48	0.00789
LOC110427842	87	0.00789
LOC110420744	51	0.00787
LOC110419252	21	0.00786
LOC110427943	34	0.00786
LOC110425275	32	0.00785
LOC110415005	178	0.00784
LOC110410798	27	0.00782
LOC110413240	5	0.00782
LOC110415660	15	0.00782
LOC110409735	40	0.00781
LOC110409770	9	0.00781
LOC110415876	33	0.00781
LOC110418697	51	0.00781
LOC110419086	17	0.00781
LOC110422874	28	0.00781
LOC110412543	20	0.0078
LOC110420816	38	0.0078
LOC110427819	17	0.00779
LOC110420422	18	0.00778
LOC110415398	22	0.00777
LOC110417103	15	0.00777
LOC110418951	28	0.00777
LOC110423423	28	0.00777
LOC110426905	45	0.00777
LOC110419310	25	0.00776
LOC110429069	42	0.00776
LOC110421135	49	0.00775
LOC110424393	5	0.00775
LOC110427340	7	0.00775
LOC110428788	17	0.00775
LOC110429391	26	0.00775
LOC110419001	39	0.00774
LOC110419823	146	0.00774
LOC110425135	63	0.00774
LOC110412741	7	0.00773
LOC110428482	11	0.00773
LOC110412561	15	0.00772
LOC110427718	14	0.00771
LOC110429144	49	0.00771
LOC110419451	25	0.0077
LOC110415786	14	0.00769
LOC110417029	25	0.00769
LOC110417270	26	0.00769
LOC110420003	308	0.00769
LOC110421411	20	0.00769
LOC110421832	22	0.00768
LOC110419770	13	0.00767
LOC110410632	19	0.00766
LOC110413742	32	0.00766
LOC110416265	43	0.00765
LOC110411494	50	0.00763
LOC110420252	20	0.00763
LOC110427771	17	0.00761
LOC110427790	31	0.0076
LOC110424886	50	0.00759
LOC110425881	12	0.00759
LOC110425994	10	0.00759
LOC110427937	26	0.00759
LOC110414316	5	0.00758
LOC110415447	18	0.00758
LOC110426979	63	0.00758
LOC110411629	45	0.00757
LOC110425235	16	0.00757
LOC110428555	31	0.00757
LOC110415087	8	0.00756
LOC110416810	72	0.00756
LOC110417125	36	0.00756
LOC110423502	20	0.00756
LOC110420178	25	0.00755
LOC110409909	15	0.00754
LOC110418974	72	0.00754
LOC110419925	53	0.00754
LOC110424296	36	0.00754
LOC110426926	13	0.00754
LOC110428982	9	0.00754
LOC110429148	5	0.00754
LOC110414736	26	0.00753
LOC110415126	10	0.00753
LOC110414826	13	0.00752
LOC110424139	12	0.00752
LOC110426415	390	0.00751
LOC110419390	28	0.0075
LOC110422978	37	0.0075
LOC110409888	40	0.00749
LOC110419649	57	0.00749
LOC110424051	55	0.00749
LOC110414093	18	0.00748
LOC110419312	167	0.00748
LOC110425878	8	0.00748
LOC110425920	17	0.00748
LOC110408820	30	0.00747
LOC110410345	37	0.00747
LOC110414848	34	0.00747
LOC110424192	12	0.00747
LOC110417714	10	0.00746
LOC110415950	39	0.00745
LOC110419368	23	0.00745
LOC110412313	21	0.00744
LOC110425984	19	0.00744
LOC110413199	27	0.00743
LOC110425409	45	0.00743
LOC110425993	8	0.00743
LOC110416103	42	0.00742
LOC110416676	17	0.00742
LOC110418945	43	0.00742
LOC110421159	20	0.00742
LOC110427864	7	0.00741
LOC110423918	17	0.0074
LOC110424949	14	0.0074
LOC110428484	11	0.0074
LOC110410090	27	0.00739
LOC110420030	19	0.00739
LOC110428237	30	0.00739
LOC110418555	8	0.00738
LOC110420203	30	0.00738
LOC110419516	13	0.00737
LOC110419836	18	0.00737
LOC110428751	22	0.00737
LOC110420245	32	0.00736
LOC110424806	59	0.00736
LOC110425496	69	0.00736
LOC110410445	14	0.00735
LOC110414856	8	0.00735
LOC110416575	3	0.00735
LOC110412111	31	0.00734
LOC110415689	5	0.00734
LOC110417757	35	0.00733
LOC110425836	17	0.00733
LOC110427579	8	0.00733
LOC110416889	21	0.00732
LOC110418212	21	0.00732
LOC110415315	16	0.00731
LOC110423933	42	0.00731
LOC110426969	11	0.00731
LOC110413755	31	0.0073
LOC110421481	6	0.0073
LOC110427881	11	0.0073
LOC110424143	22	0.00729
LOC110426037	86	0.00729
LOC110411601	15	0.00728
LOC110417969	44	0.00728
LOC110419641	51	0.00728
LOC110427202	15	0.00727
LOC110411837	12	0.00726
LOC110412328	25	0.00726
LOC110414753	4	0.00725
LOC110415025	11	0.00725
LOC110427906	12	0.00725
LOC110414867	97	0.00724
LOC110421735	43	0.00722
LOC110420599	12	0.00721
LOC110425974	59	0.00721
LOC110426036	17	0.00721
LOC110410738	44	0.0072
LOC110413637	8	0.0072
LOC110415466	89	0.0072
LOC110410219	3	0.00719
LOC110419963	132	0.00719
LOC110420329	29	0.00719
LOC110425449	9	0.00719
LOC110426317	25	0.00719
LOC110428933	5	0.00719
LOC110422474	22	0.00718
LOC110420715	25	0.00717
LOC110408951	11	0.00716
LOC110417475	39	0.00716
LOC110419952	25	0.00716
LOC110410581	8	0.00715
LOC110414683	84	0.00715
LOC110415734	31	0.00715
LOC110423823	64	0.00715
LOC110428288	23	0.00715
LOC110414645	61	0.00714
LOC110425281	55	0.00714
LOC110415619	9	0.00713
LOC110419692	40	0.00713
LOC110421580	12	0.00713
LOC110421719	26	0.00713
LOC110425269	39	0.00713
LOC110413960	34	0.00712
LOC110419121	26	0.00712
LOC110428437	55	0.00712
LOC110409244	99	0.00711
LOC110412644	21	0.0071
LOC110418293	13	0.0071
LOC110419188	12	0.0071
LOC110413626	50	0.00709
LOC110418587	4	0.00709
LOC110419678	2	0.00709
LOC110427812	32	0.00709
LOC110411525	6	0.00708
LOC110415757	45	0.00708
LOC110416296	26	0.00708
LOC110417508	20	0.00708
LOC110420420	22	0.00708
LOC110421975	6	0.00708
LOC110423354	19	0.00708
LOC110427927	23	0.00708
LOC110428070	12	0.00708
LOC110412665	5	0.00707
LOC110415663	27	0.00707
LOC110416255	11	0.00707
LOC110417224	5	0.00707
LOC110419808	76	0.00707
LOC110421982	23	0.00707
LOC110427686	69	0.00707
LOC110428483	44	0.00707
LOC110411380	27	0.00706
LOC110414448	43	0.00706
LOC110422554	13	0.00706
LOC110428477	86	0.00706
LOC110410770	39	0.00705
LOC110424277	39	0.00705
LOC110412656	17	0.00704
LOC110414015	14	0.00704
LOC110415017	59	0.00704
LOC110419260	22	0.00704
LOC110429153	65	0.00704
LOC110414464	25	0.00703
LOC110418749	13	0.00703
LOC110425248	9	0.00703
LOC110412889	14	0.00702
LOC110423803	28	0.00702
LOC110425857	17	0.00702
LOC110412290	67	0.00701
LOC110413356	15	0.00701
LOC110419213	114	0.00701
LOC110410874	37	0.00699
LOC110416297	37	0.00699
LOC110422283	4	0.00699
LOC110415205	10	0.00698
LOC110421354	41	0.00698
LOC110410579	9	0.00697
LOC110412772	10	0.00697
LOC110420810	5	0.00697
LOC110425379	27	0.00697
LOC110428278	12	0.00697
LOC110414357	25	0.00694
LOC110428120	20	0.00694
LOC110428623	31	0.00694
LOC110419241	15	0.00693
LOC110420230	22	0.00693
LOC110424967	15	0.00693
LOC110424211	5	0.00692
LOC110427021	62	0.00692
LOC110427431	19	0.00692
LOC110420847	9	0.00691
LOC110414714	45	0.0069
LOC110417500	15	0.0069
LOC110425338	22	0.0069
LOC110425605	42	0.0069
LOC110409843	18	0.00689
LOC110427988	23	0.00689
LOC110416055	14	0.00688
LOC110417097	35	0.00688
LOC110420266	18	0.00688
LOC110424216	28	0.00687
LOC110424111	5	0.00686
LOC110424724	47	0.00686
LOC110413200	13	0.00685
LOC110420183	24	0.00685
LOC110419934	7	0.00684
LOC110410243	15	0.00683
LOC110411183	43	0.00683
LOC110419914	40	0.00683
LOC110416207	14	0.00682
LOC110420577	17	0.00682
LOC110427704	24	0.00682
LOC110414615	17	0.00681
LOC110418855	32	0.00681
LOC110421121	23	0.00681
LOC110427593	139	0.00681
LOC110415208	26	0.0068
LOC110426453	24	0.0068
LOC110427934	4	0.0068
LOC110409546	48	0.00679
LOC110413185	155	0.00679
LOC110416038	8	0.00677
LOC110410992	18	0.00676
LOC110417378	9	0.00676
LOC110420425	6	0.00676
LOC110427022	3	0.00676
LOC110410669	15	0.00675
LOC110415693	11	0.00675
LOC110428121	140	0.00675
LOC110414252	12	0.00674
LOC110415020	17	0.00674
LOC110422330	34	0.00674
LOC110423877	11	0.00674
LOC110427229	11	0.00674
LOC110429087	7	0.00674
LOC110409122	19	0.00673
LOC110412073	50	0.00673
LOC110413430	64	0.00673
LOC110417499	35	0.00673
LOC110418466	4	0.00673
LOC110428774	31	0.00673
LOC110418905	21	0.00672
LOC110410937	8	0.00671
LOC110411632	23	0.00671
LOC110413810	15	0.00671
LOC110415418	9	0.00671
LOC110415916	15	0.00671
LOC110416632	28	0.00671
LOC110417083	8	0.00671
LOC110424482	23	0.00671
LOC110428750	15	0.00671
LOC110415512	16	0.0067
LOC110415894	83	0.0067
LOC110416300	19	0.0067
LOC110418882	12	0.0067
LOC110427560	20	0.0067
LOC110427843	48	0.0067
LOC110416571	23	0.00669
LOC110415195	21	0.00668
LOC110415954	16	0.00668
LOC110425119	21	0.00668
LOC110409267	35	0.00667
LOC110416120	18	0.00667
LOC110419975	5	0.00667
LOC110421744	22	0.00667
LOC110416737	27	0.00666
LOC110423260	30	0.00666
LOC110427099	23	0.00666
LOC110426800	220	0.00665
LOC110428036	22	0.00665
LOC110422167	73	0.00664
LOC110425320	21	0.00664
LOC110425484	14	0.00664
LOC110428104	227	0.00664
LOC110411197	27	0.00663
LOC110412835	17	0.00663
LOC110425451	17	0.00663
LOC110425473	8	0.00663
LOC110425899	8	0.00663
LOC110419652	5	0.00662
LOC110428504	93	0.00662
LOC110415039	25	0.00661
LOC110413692	22	0.0066
LOC110414923	10	0.0066
LOC110415489	21	0.0066
LOC110428562	14	0.0066
LOC110413025	231	0.00659
LOC110414120	19	0.00659
LOC110414494	52	0.00659
LOC110424682	15	0.00658
LOC110422349	25	0.00657
LOC110426360	35	0.00657
LOC110427342	35	0.00657
LOC110412463	4	0.00656
LOC110413641	20	0.00656
LOC110416446	18	0.00656
LOC110418524	6	0.00656
LOC110423977	61	0.00656
LOC110426497	11	0.00656
LOC110428448	117	0.00656
LOC110413701	5	0.00654
LOC110427254	8	0.00654
LOC110428110	24	0.00654
LOC110420725	29	0.00653
LOC110426421	9	0.00653
LOC110410823	19	0.00652
LOC110425849	32	0.00652
LOC110415787	85	0.00651
LOC110419862	14	0.00651
LOC110423876	12	0.00651
LOC110410915	31	0.0065
LOC110412975	17	0.0065
LOC110414656	136	0.0065
LOC110418245	35	0.0065
LOC110413985	13	0.00649
LOC110412926	14	0.00648
LOC110421330	43	0.00648
LOC110422024	21	0.00648
LOC110428434	71	0.00648
LOC110415683	22	0.00647
LOC110419551	8	0.00647
LOC110424963	28	0.00647
LOC110412509	22	0.00646
LOC110412731	7	0.00646
LOC110419094	36	0.00646
LOC110420542	12	0.00646
LOC110416751	15	0.00645
LOC110423040	14	0.00645
LOC110409442	41	0.00644
LOC110414083	14	0.00644
LOC110415042	25	0.00644
LOC110415779	40	0.00644
LOC110418462	15	0.00644
LOC110428031	114	0.00644
LOC110423020	23	0.00643
LOC110426490	43	0.00643
LOC110416392	85	0.00642
LOC110418901	63	0.00642
LOC110413998	36	0.00641
LOC110417182	9	0.00641
LOC110424765	23	0.00641
LOC110409312	44	0.0064
LOC110409864	3	0.0064
LOC110413651	18	0.0064
LOC110418770	9	0.0064
LOC110411608	23	0.00639
LOC110419965	17	0.00639
LOC110421310	23	0.00639
LOC110426511	41	0.00639
LOC110429281	29	0.00639
LOC110414743	30	0.00638
LOC110416844	21	0.00638
LOC110412024	33	0.00637
LOC110420800	20	0.00637
LOC110412849	45	0.00636
LOC110415648	9	0.00636
LOC110420561	18	0.00636
LOC110422722	6	0.00636
LOC110410623	31	0.00635
LOC110411128	19	0.00635
LOC110411891	27	0.00635
LOC110425624	35	0.00635
LOC110420722	22	0.00634
LOC110409333	6	0.00633
LOC110415553	10	0.00633
LOC110418699	41	0.00633
LOC110419144	39	0.00633
LOC110426341	62	0.00633
LOC110427642	171	0.00633
LOC110411561	10	0.00632
LOC110413254	9	0.00632
LOC110413598	16	0.00632
LOC110424654	21	0.00632
LOC110420950	18	0.00631
LOC110421654	16	0.00631
LOC110425287	17	0.00631
LOC110425294	133	0.0063
LOC110412392	14	0.00629
LOC110415537	19	0.00628
LOC110415904	31	0.00628
LOC110415946	96	0.00628
LOC110419488	23	0.00628
LOC110419498	140	0.00628
LOC110426103	11	0.00628
LOC110428665	9	0.00628
LOC110417351	23	0.00627
LOC110422748	4	0.00627
LOC110423016	13	0.00627
LOC110428475	24	0.00627
LOC110428831	105	0.00627
LOC110428885	7	0.00627
LOC110413103	40	0.00626
LOC110420474	47	0.00626
LOC110426487	31	0.00626
LOC110411123	16	0.00625
LOC110416393	33	0.00625
LOC110418911	53	0.00625
LOC110424494	9	0.00625
LOC110417539	22	0.00624
LOC110417962	16	0.00624
LOC110418744	11	0.00624
LOC110420635	14	0.00624
LOC110424649	20	0.00624
LOC110408861	30	0.00623
LOC110427561	135	0.00623
LOC110414259	37	0.00622
LOC110422151	18	0.00622
LOC110422213	9	0.00622
LOC110424953	21	0.00622
LOC110412066	65	0.00621
LOC110413266	40	0.00621
LOC110418406	5	0.00621
LOC110409186	12	0.0062
LOC110415957	8	0.0062
LOC110410105	14	0.00619
LOC110413906	14	0.00619
LOC110414918	19	0.00619
LOC110424770	28	0.00619
LOC110426030	70	0.00619
LOC110410276	17	0.00618
LOC110415157	48	0.00618
LOC110417305	7	0.00618
LOC110411894	25	0.00617
LOC110415222	28	0.00617
LOC110416422	31	0.00617
LOC110418080	9	0.00617
LOC110419282	21	0.00617
LOC110419891	24	0.00617
LOC110424115	9	0.00617
LOC110425091	19	0.00617
LOC110429273	13	0.00617
LOC110413382	11	0.00616
LOC110419667	26	0.00616
LOC110420026	24	0.00616
LOC110422423	24	0.00616
LOC110428386	8	0.00615
LOC110411246	6	0.00614
LOC110411827	23	0.00614
LOC110419366	29	0.00614
LOC110421029	26	0.00614
LOC110423309	32	0.00614
LOC110423826	9	0.00614
LOC110428536	116	0.00614
LOC110411190	55	0.00613
LOC110412358	25	0.00613
LOC110426145	10	0.00613
LOC110427671	42	0.00613
LOC110411371	10	0.00612
LOC110415720	17	0.00612
LOC110424611	24	0.00612
LOC110409504	7	0.00611
LOC110411238	52	0.00611
LOC110412334	16	0.00611
LOC110413003	39	0.00611
LOC110414209	4	0.00611
LOC110421370	16	0.00611
LOC110415482	17	0.0061
LOC110416142	39	0.0061
LOC110428644	36	0.0061
LOC110414294	16	0.00609
LOC110417152	14	0.00609
LOC110418631	27	0.00609
LOC110418859	16	0.00609
LOC110426027	21	0.00609
LOC110409759	24	0.00607
LOC110409879	26	0.00607
LOC110410424	21	0.00607
LOC110413203	27	0.00607
LOC110424487	8	0.00607
LOC110410332	11	0.00606
LOC110416591	13	0.00606
LOC110419851	29	0.00606
LOC110416439	19	0.00605
LOC110421215	52	0.00605
LOC110412408	22	0.00604
LOC110415433	38	0.00604
LOC110427995	12	0.00604
LOC110426494	51	0.00603
LOC110411253	18	0.00602
LOC110416214	40	0.00602
LOC110418850	37	0.00602
LOC110429460	31	0.00602
LOC110412051	14	0.00601
LOC110420555	64	0.00601
LOC110422087	7	0.00601
LOC110424395	7	0.00601
LOC110425202	9	0.00601
LOC110410825	5	0.006
LOC110427930	37	0.006
LOC110428471	7	0.006
LOC110418004	46	0.00599
LOC110418013	26	0.00599
LOC110424176	26	0.00599
LOC110425501	74	0.00599
LOC110409890	19	0.00598
LOC110410283	40	0.00598
LOC110419184	34	0.00598
LOC110424317	25	0.00598
LOC110424667	17	0.00598
LOC110427710	22	0.00598
LOC110409807	18	0.00597
LOC110409874	7	0.00597
LOC110411540	25	0.00597
LOC110424470	15	0.00597
LOC110412523	27	0.00596
LOC110412778	26	0.00596
LOC110414710	53	0.00596
LOC110419054	10	0.00596
LOC110423456	62	0.00596
LOC110409605	26	0.00595
LOC110410280	22	0.00595
LOC110412294	15	0.00595
LOC110419471	17	0.00595
LOC110416030	10	0.00594
LOC110419364	37	0.00594
LOC110424314	27	0.00594
LOC110425916	25	0.00594
LOC110420115	36	0.00593
LOC110422293	20	0.00593
LOC110417423	15	0.00591
LOC110422194	21	0.00591
LOC110425497	25	0.00591
LOC110425386	106	0.0059
LOC110413949	6	0.00589
LOC110428765	7	0.00589
LOC110409644	4	0.00588
LOC110414933	5	0.00588
LOC110415273	24	0.00588
LOC110415607	28	0.00588
LOC110418894	28	0.00588
LOC110424478	7	0.00588
LOC110411743	11	0.00587
LOC110414793	33	0.00586
LOC110419540	24	0.00586
LOC110410273	16	0.00585
LOC110410374	9	0.00585
LOC110412876	5	0.00585
LOC110421741	8	0.00585
LOC110410851	7	0.00584
LOC110420729	10	0.00584
LOC110411385	4	0.00583
LOC110415100	30	0.00583
LOC110421934	26	0.00583
LOC110423383	8	0.00583
LOC110408901	6	0.00581
LOC110411675	26	0.00581
LOC110419290	16	0.00581
LOC110429084	20	0.00581
LOC110416031	35	0.0058
LOC110426809	2	0.0058
LOC110426866	8	0.0058
LOC110417196	12	0.00579
LOC110419759	14	0.00579
LOC110426486	35	0.00579
LOC110409315	16	0.00578
LOC110410277	7	0.00578
LOC110417680	19	0.00578
LOC110419392	12	0.00578
LOC110425980	36	0.00578
LOC110412142	55	0.00577
LOC110418074	19	0.00577
LOC110428929	6	0.00577
LOC110410256	14	0.00576
LOC110417758	29	0.00575
LOC110421161	9	0.00575
LOC110422614	44	0.00575
LOC110425632	48	0.00575
LOC110419363	14	0.00573
LOC110427429	19	0.00573
LOC110428071	12	0.00573
LOC110411322	43	0.00572
LOC110412391	32	0.00571
LOC110413509	18	0.00571
LOC110415293	24	0.00571
LOC110422660	6	0.00571
LOC110423782	6	0.00571
LOC110427623	3	0.00571
LOC110416249	27	0.0057
LOC110424829	7	0.0057
LOC110428079	2	0.0057
LOC110424519	8	0.00569
LOC110426054	10	0.00569
LOC110410896	7	0.00568
LOC110412002	44	0.00568
LOC110429451	85	0.00568
LOC110411798	8	0.00565
LOC110421743	21	0.00565
LOC110424736	3	0.00565
LOC110428366	5	0.00565
LOC110415702	8	0.00564
LOC110425325	15	0.00564
LOC110426434	5	0.00564
LOC110423330	7	0.00563
LOC110427597	7	0.00563
LOC110428752	6	0.00563
LOC110412799	33	0.00562
LOC110423546	42	0.00562
LOC110415788	18	0.00561
LOC110420772	49	0.00561
LOC110414663	64	0.0056
LOC110420249	14	0.0056
LOC110422979	18	0.0056
LOC110427707	23	0.0056
LOC110418086	3	0.00559
LOC110418847	43	0.00559
LOC110418884	25	0.00559
LOC110422173	21	0.00559
LOC110426833	8	0.00559
LOC110411918	15	0.00558
LOC110421564	10	0.00558
LOC110409177	14	0.00557
LOC110426264	14	0.00557
LOC110409274	12	0.00556
LOC110413559	16	0.00556
LOC110416238	21	0.00556
LOC110418614	20	0.00556
LOC110421877	21	0.00556
LOC110422289	5	0.00556
LOC110426914	8	0.00556
LOC110412582	9	0.00555
LOC110418667	42	0.00555
LOC110425560	8	0.00555
LOC110414155	11	0.00554
LOC110416912	20	0.00554
LOC110419804	10	0.00554
LOC110427500	10	0.00554
LOC110428003	40	0.00553
LOC110409308	22	0.00552
LOC110420445	58	0.00552
LOC110423302	7	0.00552
LOC110423336	23	0.00552
LOC110412265	2	0.00551
LOC110414735	52	0.00551
LOC110416222	17	0.00551
LOC110410847	19	0.0055
LOC110418936	111	0.0055
LOC110423717	5	0.0055
LOC110427949	10	0.0055
LOC110415831	33	0.00549
LOC110416569	25	0.00549
LOC110419028	45	0.00549
LOC110424138	8	0.00549
LOC110428263	16	0.00549
LOC110428858	10	0.00549
LOC110428891	7	0.00549
LOC110409698	15	0.00548
LOC110418146	14	0.00548
LOC110424586	6	0.00548
LOC110424905	51	0.00548
LOC110424286	11	0.00547
LOC110428553	84	0.00547
LOC110411237	19	0.00546
LOC110411418	5	0.00546
LOC110419983	23	0.00546
LOC110421140	29	0.00546
LOC110423950	16	0.00546
LOC110409224	67	0.00545
LOC110409825	12	0.00545
LOC110414942	6	0.00545
LOC110415031	27	0.00545
LOC110418912	12	0.00545
LOC110427029	245	0.00544
LOC110428022	39	0.00544
LOC110413749	9	0.00543
LOC110420151	14	0.00543
LOC110421795	13	0.00543
LOC110422994	12	0.00543
LOC110417166	15	0.00542
LOC110425142	11	0.00542
LOC110410111	29	0.00541
LOC110410193	15	0.00541
LOC110410997	10	0.00541
LOC110428458	523	0.00541
LOC110409538	26	0.0054
LOC110411147	12	0.0054
LOC110412595	34	0.0054
LOC110414819	11	0.0054
LOC110415334	16	0.0054
LOC110416429	24	0.0054
LOC110416835	30	0.0054
LOC110417113	31	0.0054
LOC110419699	25	0.00539
LOC110411125	7	0.00538
LOC110412407	33	0.00538
LOC110415621	17	0.00538
LOC110421673	13	0.00538
LOC110415321	23	0.00537
LOC110415388	45	0.00537
LOC110416409	17	0.00537
LOC110424330	51	0.00536
LOC110424527	37	0.00536
LOC110425018	26	0.00536
LOC110425989	111	0.00536
LOC110427740	50	0.00536
LOC110412560	22	0.00535
LOC110416862	8	0.00535
LOC110419077	3	0.00535
LOC110425093	18	0.00535
LOC110425867	16	0.00535
LOC110427585	16	0.00535
LOC110417137	3	0.00534
LOC110424218	26	0.00534
LOC110426129	32	0.00534
LOC110428763	47	0.00534
LOC110413320	4	0.00533
LOC110413892	17	0.00533
LOC110416914	14	0.00533
LOC110419622	22	0.00533
LOC110410265	24	0.00532
LOC110410564	16	0.00532
LOC110414847	6	0.00532
LOC110416377	12	0.00532
LOC110418365	37	0.00532
LOC110422241	14	0.00532
LOC110410744	6	0.00531
LOC110414436	48	0.00531
LOC110421088	63	0.00531
LOC110429176	22	0.00531
LOC110412639	20	0.0053
LOC110419196	28	0.0053
LOC110411804	60	0.00529
LOC110415618	22	0.00529
LOC110425637	19	0.00529
LOC110416442	28	0.00528
LOC110420273	30	0.00528
[truncated: 13,023 more rows]

## Sheet: TableS6
Table S6. The number of RNA variants in scaffolds
Scaffold	RNA_variant_number
NW_018397254.1	6512
NW_018397259.1	5537
NW_018397256.1	4722
NW_018397258.1	4245
NW_018397260.1	4150
NW_018397255.1	3948
NW_018397262.1	3943
NW_018397257.1	3688
NW_018397264.1	2924
NW_018397267.1	2867
NW_018397261.1	2420
NW_018397268.1	2411
NW_018397263.1	2290
NW_018397279.1	1587
NW_018397266.1	1513
NW_018397269.1	1361
NW_018397265.1	905
NW_018397272.1	633
NW_018397273.1	591
NW_018397270.1	586
NW_018397274.1	485
NW_018397271.1	470
NW_018397283.1	424
NW_018397275.1	376
NW_018397282.1	338
NW_018397290.1	232
NW_018397286.1	203
NW_018397287.1	152
NW_018397277.1	143
NW_018397284.1	134
NW_018397280.1	130
NW_018397276.1	124
NW_018397293.1	58
NW_018397294.1	55
NW_018397285.1	40
NW_018397281.1	33
NW_018397291.1	29
NW_018397559.1	20
NW_018397304.1	20
NW_018398940.1	19
NW_018397296.1	16
NW_018397698.1	16
NW_018397491.1	15
NW_018397646.1	14
NW_018397661.1	11
NW_018402839.1	10
NW_018402913.1	9
NW_018401688.1	9
NW_018397579.1	8
NW_018402188.1	8
NW_018397546.1	7
NW_018402536.1	7
NW_018401475.1	7
NW_018402775.1	7
NW_018397512.1	6
NW_018397611.1	6
NW_018402820.1	6
NW_018397677.1	6
NW_018401091.1	6
NW_018399450.1	6
NW_018398759.1	6
NW_018401793.1	5
NW_018400287.1	5
NW_018401796.1	5
NW_018401827.1	5
NW_018397292.1	5
NW_018399824.1	5
NW_018402376.1	5
NW_018401651.1	5
NW_018400475.1	4
NW_018397649.1	4
NW_018402852.1	4
NW_018397695.1	4
NW_018400537.1	4
NW_018402757.1	4
NW_018399765.1	4
NW_018401911.1	3
NW_018402677.1	3
NW_018399570.1	3
NW_018402151.1	3
NW_018397641.1	3
NW_018401532.1	3
NW_018397303.1	3
NW_018398838.1	3
NW_018399863.1	3
NW_018398757.1	3
NW_018397660.1	3
NW_018402871.1	2
NW_018397288.1	2
NW_018402612.1	2
NW_018397499.1	2
NW_018397553.1	2
NW_018397634.1	2
NW_018402932.1	2
NW_018402828.1	2
NW_018401331.1	2
NW_018399191.1	2
NW_018397332.1	2
NW_018400830.1	2
NW_018402310.1	2
NW_018397289.1	2
NW_018399569.1	2
NW_018402519.1	2
NW_018397608.1	2
NW_018401912.1	2
NW_018400552.1	2
NW_018397638.1	1
NW_018397565.1	1
NW_018402923.1	1
NW_018402903.1	1
NW_018402273.1	1
NW_018402129.1	1
NW_018397587.1	1
NW_018402912.1	1
NW_018400990.1	1
NW_018402493.1	1
NW_018402841.1	1
NW_018397590.1	1
NW_018398902.1	1
NW_018399442.1	1
NW_018397345.1	1
NW_018400853.1	1
NW_018402193.1	1
NW_018402580.1	1
NW_018397592.1	1
NW_018399928.1	1
NW_018401775.1	1
NW_018401723.1	1
NW_018401293.1	1
NW_018402815.1	1
NW_018402178.1	1
NW_018402658.1	1
NW_018402901.1	1
NW_018402789.1	1
NW_018402194.1	1

## Sheet: TableS7
Table S7. The number of RNA variants in genes
GeneName	RNA_variant_number	RNA_variant_density
LOC110417098	17	0.02014
LOC110420067	16	0.01808
TRNAA-AGC	1	0.0137
LOC110420876	8	0.01254
LOC110410342	4	0.01212
LOC110421543	10	0.01163
LOC110428066	14	0.01131
LOC110418204	13	0.0109
LOC110417186	7	0.01026
LOC110415514	15	0.01022
LOC110427755	28	0.0101
LOC110428867	7	0.00989
LOC110412945	39	0.00969
LOC110416408	4	0.00955
LOC110428315	6	0.00942
LOC110414606	33	0.00913
LOC110426690	16	0.00893
LOC110411842	30	0.00892
LOC110428881	15	0.00889
LOC110426906	11	0.00875
LOC110415557	10	0.00873
LOC110428930	9	0.00867
LOC110424501	12	0.00866
LOC110421615	8	0.00863
LOC110417625	5	0.00859
LOC110425143	7	0.00852
LOC110421675	13	0.00845
LOC110428313	13	0.00842
LOC110428850	8	0.00833
LOC110421164	17	0.00824
LOC110420275	7	0.00819
LOC110416248	32	0.00818
LOC110411256	8	0.00793
LOC110424845	16	0.0079
LOC110423391	6	0.00787
LOC110422043	10	0.00784
LOC110412741	7	0.00773
LOC110414674	37	0.00771
LOC110427829	24	0.00762
LOC110415806	23	0.00759
LOC110410569	19	0.00758
LOC110418020	16	0.00754
LOC110419287	33	0.0075
LOC110425128	9	0.00749
LOC110427157	11	0.00749
LOC110415965	24	0.00746
LOC110425672	35	0.00744
LOC110418973	13	0.00742
LOC110427864	7	0.00741
LOC110428870	6	0.00741
LOC110414765	7	0.00738
LOC110409575	8	0.00731
LOC110427937	25	0.0073
LOC110421076	23	0.00728
LOC110422137	2	0.00722
LOC110410312	26	0.00714
LOC110418975	17	0.0071
LOC110419678	2	0.00709
LOC110414253	46	0.00708
LOC110427798	19	0.00707
LOC110421159	19	0.00705
LOC110414149	34	0.00703
LOC110422434	9	0.00699
LOC110416865	35	0.00697
LOC110424211	5	0.00692
LOC110413200	13	0.00685
LOC110428456	14	0.00685
LOC110425151	16	0.00684
LOC110421357	6	0.00683
LOC110427825	15	0.00683
LOC110415063	15	0.0068
LOC110409810	6	0.00676
LOC110415871	17	0.00676
LOC110427778	18	0.00674
LOC110425524	6	0.00673
LOC110421745	10	0.00671
LOC110428871	4	0.00671
LOC110428982	8	0.00671
LOC110412561	13	0.00669
LOC110427960	24	0.00668
LOC110413320	5	0.00667
LOC110426163	30	0.00665
LOC110411681	31	0.00664
LOC110429273	14	0.00664
LOC110424682	15	0.00658
LOC110410873	23	0.00657
LOC110428972	4	0.00657
LOC110412463	4	0.00656
LOC110422425	52	0.00654
LOC110424800	29	0.00653
LOC110419753	8	0.00651
LOC110420233	18	0.00651
LOC110419715	5	0.00649
LOC110428975	7	0.00649
LOC110413389	11	0.00646
LOC110415060	8	0.00646
LOC110420103	4	0.00645
LOC110413336	4	0.00641
LOC110415216	22	0.00641
TRNAT-AGU	16	0.00639
LOC110419663	22	0.00635
LOC110410723	24	0.00634
LOC110427951	31	0.00634
LOC110418395	13	0.0063
LOC110409433	14	0.00629
LOC110421832	18	0.00628
LOC110427333	8	0.00628
LOC110421162	9	0.00624
LOC110424136	9	0.00623
LOC110415423	35	0.00621
LOC110416162	21	0.0062
LOC110426053	11	0.0062
LOC110411204	7	0.00619
LOC110412509	21	0.00617
LOC110416737	25	0.00616
LOC110427961	6	0.00615
LOC110428386	8	0.00615
LOC110425095	8	0.00614
LOC110410726	21	0.00613
LOC110414209	4	0.00611
LOC110415560	6	0.00611
LOC110425268	17	0.00611
LOC110428767	3	0.00609
LOC110411137	8	0.00607
LOC110427894	5	0.00605
LOC110418328	9	0.00604
LOC110410992	16	0.00601
LOC110412051	14	0.00601
LOC110414696	23	0.00601
LOC110427537	2	0.00601
LOC110420379	14	0.006
LOC110412336	18	0.00599
LOC110416160	24	0.00599
LOC110420719	15	0.00599
LOC110421335	21	0.00599
LOC110416423	17	0.00598
LOC110415418	8	0.00597
LOC110418979	26	0.00595
LOC110418212	17	0.00593
LOC110424649	19	0.00593
LOC110420542	11	0.00592
LOC110412376	7	0.00591
LOC110410313	20	0.00589
LOC110416939	16	0.00589
LOC110420212	15	0.00589
LOC110428765	7	0.00589
LOC110410374	9	0.00585
LOC110412543	15	0.00585
LOC110410851	7	0.00584
LOC110415101	27	0.00584
LOC110413810	13	0.00582
LOC110408901	6	0.00581
LOC110417141	9	0.00581
LOC110417699	71	0.00581
LOC110412479	10	0.0058
LOC110415493	39	0.00579
LOC110425857	14	0.00579
LOC110410086	33	0.00577
LOC110412821	23	0.00577
LOC110420933	12	0.00577
LOC110429087	6	0.00577
LOC110417602	28	0.00575
LOC110420387	17	0.00574
LOC110427874	22	0.00574
LOC110421670	21	0.00573
LOC110419706	17	0.00572
LOC110423222	21	0.00572
LOC110417858	18	0.00571
LOC110419666	13	0.00571
LOC110422660	6	0.00571
LOC110428314	4	0.00571
LOC110425881	9	0.00569
LOC110409186	11	0.00568
LOC110418771	13	0.00568
LOC110425379	22	0.00568
LOC110417539	20	0.00567
LOC110423918	13	0.00566
LOC110427291	19	0.00566
LOC110416870	28	0.00565
LOC110424736	3	0.00565
LOC110420425	5	0.00563
LOC110422194	20	0.00563
LOC110428980	4	0.00563
LOC110414464	20	0.00562
LOC110413356	12	0.0056
LOC110414037	4	0.0056
LOC110424627	7	0.00559
LOC110411918	15	0.00558
LOC110414589	73	0.00558
LOC110426642	8	0.00558
LOC110415044	24	0.00556
LOC110427910	14	0.00556
LOC110412731	6	0.00554
LOC110427340	5	0.00554
LOC110411376	60	0.00552
LOC110411532	26	0.0055
LOC110423717	5	0.0055
LOC110429195	51	0.0055
LOC110425474	5	0.00549
LOC110427579	6	0.00549
LOC110413520	7	0.00548
LOC110411622	22	0.00547
LOC110425248	7	0.00547
LOC110416296	20	0.00544
LOC110419309	12	0.00542
LOC110423796	6	0.00542
LOC110427429	18	0.00542
LOC110412191	40	0.00541
LOC110427830	10	0.00541
LOC110419109	12	0.00539
LOC110410724	18	0.00538
LOC110410820	11	0.00538
LOC110411636	8	0.00537
LOC110427699	27	0.00537
LOC110427841	32	0.00537
LOC110414714	35	0.00536
LOC110419077	3	0.00535
LOC110420816	26	0.00534
LOC110426018	5	0.00534
LOC110413651	15	0.00533
LOC110409808	20	0.00532
LOC110424890	20	0.00532
LOC110424963	23	0.00532
LOC110417508	15	0.00531
LOC110415683	18	0.0053
LOC110410704	27	0.00529
LOC110414280	21	0.00528
LOC110419310	17	0.00528
LOC110425135	43	0.00528
LOC110409333	5	0.00527
LOC110417708	11	0.00527
LOC110424062	6	0.00527
LOC110420950	15	0.00526
LOC110425443	5	0.00526
LOC110410445	10	0.00525
LOC110416610	14	0.00525
LOC110428609	8	0.00525
LOC110411682	32	0.00524
LOC110413701	4	0.00524
LOC110413746	12	0.00524
LOC110417714	7	0.00522
LOC110428939	2	0.00522
LOC110414615	13	0.00521
LOC110415333	18	0.00521
LOC110428774	24	0.00521
LOC110416762	16	0.0052
LOC110417150	3	0.0052
LOC110425235	11	0.0052
LOC110411894	21	0.00519
LOC110412604	8	0.00519
LOC110417776	13	0.00519
LOC110417103	10	0.00518
LOC110410688	6	0.00516
LOC110416923	16	0.00516
LOC110420203	21	0.00516
LOC110426707	18	0.00516
LOC110416800	12	0.00515
LOC110417557	3	0.00514
LOC110419489	13	0.00514
LOC110416548	10	0.00513
LOC110419671	15	0.00513
LOC110417097	26	0.00511
LOC110423383	7	0.0051
LOC110427705	10	0.00508
LOC110417962	13	0.00507
LOC110422978	25	0.00507
LOC110409315	14	0.00506
LOC110415553	8	0.00506
LOC110418466	3	0.00505
LOC110409605	22	0.00504
LOC110416308	22	0.00504
LOC110418955	18	0.00504
LOC110424953	17	0.00504
LOC110415315	11	0.00503
LOC110417083	6	0.00503
LOC110420180	10	0.00503
LOC110411253	15	0.00502
LOC110428846	11	0.00502
LOC110425045	5	0.00501
LOC110409825	11	0.005
LOC110412391	28	0.005
LOC110425751	15	0.005
LOC110413985	10	0.00499
LOC110419114	13	0.00499
LOC110421919	10	0.00497
LOC110425899	6	0.00497
LOC110410833	34	0.00496
LOC110413119	24	0.00496
LOC110409546	35	0.00495
LOC110412582	8	0.00494
LOC110421056	10	0.00494
LOC110423846	37	0.00493
LOC110426979	41	0.00493
LOC110418552	7	0.00492
LOC110414439	9	0.00491
LOC110416575	2	0.0049
LOC110419617	55	0.00489
LOC110426317	17	0.00489
LOC110410275	25	0.00487
LOC110418494	11	0.00487
LOC110419366	23	0.00487
LOC110421481	4	0.00487
LOC110424995	53	0.00487
LOC110419368	15	0.00486
LOC110428500	13	0.00486
LOC110412523	22	0.00485
LOC110415372	36	0.00485
LOC110421743	18	0.00485
LOC110411837	8	0.00484
LOC110413012	36	0.00484
LOC110420178	16	0.00483
LOC110410686	42	0.00482
LOC110419392	10	0.00482
LOC110412778	21	0.00481
LOC110415947	11	0.00481
LOC110423828	7	0.00481
LOC110428929	5	0.00481
LOC110425156	13	0.0048
LOC110428337	5	0.00479
LOC110410288	11	0.00478
LOC110416439	15	0.00478
LOC110416103	27	0.00477
LOC110424470	12	0.00477
LOC110426264	12	0.00477
LOC110415020	12	0.00476
LOC110425213	6	0.00476
LOC110424574	19	0.00475
LOC110415563	22	0.00474
LOC110420547	29	0.00474
LOC110412755	35	0.00473
LOC110416751	11	0.00473
LOC110416929	11	0.00473
LOC110425428	8	0.00473
LOC110428936	5	0.00473
LOC110412325	11	0.00472
LOC110414373	25	0.00472
LOC110418462	11	0.00472
LOC110415013	9	0.00471
LOC110418976	31	0.00471
LOC110419784	4	0.00471
LOC110420271	4	0.00471
LOC110412545	5	0.0047
LOC110421867	21	0.0047
LOC110428891	6	0.0047
LOC110427204	28	0.00469
LOC110412456	10	0.00468
LOC110409879	20	0.00467
LOC110410904	3	0.00467
LOC110422747	4	0.00467
LOC110423229	5	0.00467
LOC110424568	8	0.00467
LOC110415482	13	0.00466
LOC110417531	28	0.00466
LOC110419233	16	0.00466
LOC110421719	17	0.00466
LOC110410946	8	0.00465
LOC110412293	12	0.00465
LOC110421422	15	0.00465
LOC110428278	8	0.00465
LOC110423547	8	0.00464
LOC110413998	26	0.00463
LOC110414736	16	0.00463
LOC110423485	15	0.00463
LOC110425508	31	0.00463
LOC110425909	10	0.00463
LOC110411125	6	0.00461
LOC110418555	5	0.00461
LOC110415512	11	0.0046
LOC110420102	12	0.0046
LOC110427840	7	0.0046
LOC110409843	12	0.00459
LOC110410848	7	0.00458
LOC110414976	48	0.00458
LOC110416422	23	0.00458
LOC110416599	8	0.00458
LOC110427359	21	0.00458
LOC110427709	37	0.00458
LOC110411488	3	0.00456
LOC110429144	29	0.00456
LOC110413705	7	0.00455
LOC110414316	3	0.00455
LOC110415394	9	0.00455
LOC110416632	19	0.00455
LOC110420216	6	0.00455
LOC110421399	6	0.00455
LOC110426106	5	0.00455
LOC110413626	32	0.00454
LOC110415427	11	0.00454
LOC110416814	13	0.00454
LOC110425897	18	0.00453
LOC110415088	8	0.00452
LOC110422636	3	0.00452
LOC110422994	10	0.00452
LOC110412029	17	0.00451
LOC110416255	7	0.0045
LOC110419433	14	0.0045
LOC110422324	40	0.0045
LOC110409029	23	0.00449
LOC110421694	26	0.00449
LOC110425629	36	0.00449
LOC110419288	5	0.00448
LOC110419444	17	0.00447
LOC110425808	22	0.00447
LOC110409465	20	0.00446
LOC110422328	17	0.00446
LOC110420115	27	0.00445
LOC110422293	15	0.00445
LOC110425739	35	0.00445
LOC110423950	13	0.00444
LOC110426927	9	0.00444
LOC110428357	10	0.00444
LOC110429069	24	0.00444
LOC110411377	31	0.00443
LOC110420409	12	0.00442
LOC110420230	14	0.00441
LOC110419897	21	0.0044
LOC110424954	8	0.0044
LOC110412644	13	0.00439
LOC110415334	13	0.00439
LOC110418519	13	0.00439
LOC110410273	12	0.00438
LOC110413827	19	0.00438
LOC110417082	31	0.00438
LOC110427717	17	0.00438
LOC110415765	28	0.00437
LOC110420611	8	0.00437
LOC110427431	12	0.00437
LOC110408861	21	0.00436
LOC110410276	12	0.00436
LOC110412572	26	0.00436
LOC110420299	25	0.00436
LOC110424192	7	0.00436
LOC110425105	8	0.00436
LOC110426866	6	0.00435
LOC110428961	7	0.00435
LOC110415167	6	0.00434
LOC110426083	14	0.00434
LOC110412355	2	0.00433
LOC110412618	13	0.00433
LOC110421140	23	0.00433
LOC110426863	28	0.00432
LOC110415938	6	0.00431
LOC110419431	36	0.00431
LOC110425836	10	0.00431
LOC110420284	22	0.0043
LOC110420715	15	0.0043
LOC110422541	6	0.0043
LOC110425504	2	0.0043
LOC110424955	6	0.00429
LOC110417767	25	0.00428
LOC110426681	12	0.00428
LOC110427835	11	0.00428
LOC110409308	17	0.00427
LOC110411494	28	0.00427
LOC110411827	16	0.00427
LOC110418770	6	0.00427
LOC110420151	11	0.00427
LOC110421135	27	0.00427
LOC110417460	19	0.00426
LOC110419284	7	0.00426
LOC110420340	17	0.00426
LOC110424498	11	0.00426
LOC110424708	8	0.00426
LOC110410212	23	0.00425
LOC110427021	38	0.00424
LOC110428906	5	0.00423
LOC110416543	6	0.00422
LOC110419427	26	0.00422
LOC110420329	17	0.00422
LOC110410898	10	0.00421
LOC110421658	8	0.00421
LOC110421946	15	0.00421
LOC110421984	4	0.00421
LOC110422361	12	0.00421
LOC110427789	15	0.0042
LOC110428464	21	0.0042
LOC110413673	11	0.00419
LOC110415205	6	0.00419
LOC110418974	40	0.00419
LOC110425613	12	0.00419
LOC110428665	6	0.00419
LOC110413314	22	0.00418
LOC110415150	15	0.00418
LOC110415779	26	0.00418
LOC110419862	9	0.00418
LOC110420493	8	0.00418
LOC110409350	11	0.00417
LOC110410792	7	0.00417
LOC110411608	15	0.00417
LOC110413662	3	0.00417
LOC110418926	7	0.00417
LOC110423837	4	0.00417
LOC110426914	6	0.00417
LOC110427792	8	0.00417
TRNAG-UCC	9	0.00416
LOC110414610	21	0.00416
LOC110418905	13	0.00416
LOC110419260	13	0.00416
LOC110419397	10	0.00416
LOC110423502	11	0.00416
LOC110427804	9	0.00416
LOC110428120	12	0.00416
LOC110420442	12	0.00415
LOC110423040	9	0.00415
LOC110414028	8	0.00414
LOC110414533	34	0.00414
LOC110413199	15	0.00413
LOC110417555	24	0.00413
LOC110418106	5	0.00413
LOC110423911	6	0.00413
LOC110427240	4	0.00413
LOC110410902	6	0.00412
LOC110415042	16	0.00412
LOC110419298	20	0.00412
LOC110421083	2	0.00412
LOC110424922	7	0.00412
LOC110427424	15	0.00411
LOC110410875	7	0.0041
LOC110422285	8	0.0041
LOC110424775	20	0.0041
LOC110425214	11	0.0041
LOC110425839	12	0.0041
LOC110409890	13	0.00409
LOC110411246	4	0.00409
LOC110428110	15	0.00409
LOC110412306	10	0.00407
LOC110425935	4	0.00407
LOC110429084	14	0.00407
LOC110429296	45	0.00407
LOC110410896	5	0.00406
LOC110412168	7	0.00406
LOC110415203	9	0.00406
LOC110426926	7	0.00406
LOC110410483	15	0.00405
LOC110411147	9	0.00405
LOC110413717	10	0.00405
LOC110420548	5	0.00405
LOC110427816	12	0.00405
LOC110410868	8	0.00404
LOC110416539	6	0.00404
LOC110419551	5	0.00404
LOC110426487	20	0.00404
LOC110409354	39	0.00403
LOC110410632	10	0.00403
LOC110414668	30	0.00403
LOC110409909	8	0.00402
LOC110414015	8	0.00402
LOC110416369	4	0.00402
LOC110425967	2	0.00402
LOC110410200	19	0.00401
LOC110411128	12	0.00401
LOC110420413	10	0.00401
LOC110420744	26	0.00401
LOC110421028	8	0.00401
LOC110415076	11	0.004
LOC110415594	1	0.004
LOC110428759	16	0.004
LOC110415127	5	0.00399
LOC110415676	4	0.00399
LOC110417125	19	0.00399
LOC110424806	32	0.00399
LOC110413863	18	0.00398
LOC110420523	7	0.00398
LOC110422245	20	0.00398
LOC110422305	16	0.00398
LOC110424452	6	0.00398
LOC110409679	5	0.00397
LOC110410824	11	0.00397
LOC110414165	3	0.00397
LOC110415860	3	0.00397
LOC110427732	8	0.00397
LOC110414923	6	0.00396
LOC110416822	4	0.00396
LOC110420994	7	0.00396
LOC110424166	18	0.00396
LOC110427736	12	0.00396
LOC110428127	5	0.00396
LOC110416365	21	0.00395
LOC110416844	13	0.00395
LOC110425759	7	0.00395
LOC110419213	64	0.00394
LOC110419830	15	0.00394
LOC110425142	8	0.00394
LOC110414762	24	0.00393
LOC110415208	15	0.00393
LOC110415927	22	0.00393
LOC110416692	12	0.00393
LOC110417623	3	0.00393
LOC110427793	7	0.00393
LOC110410111	21	0.00392
LOC110414849	21	0.00392
LOC110416589	17	0.00392
LOC110418013	17	0.00392
LOC110410426	12	0.00391
LOC110416390	3	0.00391
LOC110421564	7	0.00391
LOC110424176	17	0.00391
LOC110426143	39	0.00391
LOC110412403	4	0.0039
LOC110419432	19	0.0039
LOC110419578	15	0.0039
LOC110428629	11	0.0039
LOC110415010	10	0.00389
LOC110421310	14	0.00389
LOC110416556	7	0.00388
LOC110416912	14	0.00388
LOC110417629	2	0.00388
LOC110421861	34	0.00388
LOC110413201	10	0.00386
LOC110416156	6	0.00386
LOC110418699	25	0.00386
LOC110410332	7	0.00385
LOC110415095	8	0.00385
LOC110416217	6	0.00385
LOC110419990	4	0.00385
LOC110420274	13	0.00385
LOC110427718	7	0.00385
LOC110427996	6	0.00385
LOC110428010	21	0.00384
LOC110410201	16	0.00383
LOC110411007	16	0.00383
LOC110411869	50	0.00383
LOC110414710	34	0.00383
LOC110414743	18	0.00383
LOC110414813	14	0.00383
LOC110424173	5	0.00383
LOC110428177	19	0.00383
LOC110410970	10	0.00382
LOC110412334	10	0.00382
LOC110414758	13	0.00382
LOC110419488	14	0.00382
LOC110425119	12	0.00382
LOC110415289	7	0.00381
LOC110420189	10	0.00381
LOC110424051	28	0.00381
LOC110425283	8	0.00381
LOC110425348	4	0.00381
LOC110426856	13	0.00381
LOC110410680	7	0.0038
LOC110416542	18	0.0038
LOC110421329	14	0.0038
LOC110422554	7	0.0038
LOC110427680	8	0.0038
LOC110410997	7	0.00379
LOC110411241	8	0.00379
LOC110414421	10	0.00379
LOC110424487	5	0.00379
LOC110409838	22	0.00378
LOC110410823	11	0.00378
LOC110410874	20	0.00378
LOC110417605	10	0.00378
LOC110420607	6	0.00378
LOC110421029	16	0.00378
LOC110424107	7	0.00377
LOC110410798	13	0.00376
LOC110410832	13	0.00376
LOC110415323	3	0.00376
LOC110415733	4	0.00376
LOC110417168	3	0.00376
LOC110423370	4	0.00375
LOC110410509	13	0.00374
LOC110411117	8	0.00374
LOC110415157	29	0.00374
LOC110425878	4	0.00374
LOC110426511	24	0.00374
LOC110427813	23	0.00374
LOC110429067	22	0.00374
LOC110413195	13	0.00373
LOC110413752	3	0.00373
LOC110416195	18	0.00373
LOC110416591	8	0.00373
LOC110421554	13	0.00373
LOC110421673	9	0.00373
LOC110428288	12	0.00373
LOC110412292	46	0.00372
LOC110424446	9	0.00372
LOC110411702	11	0.00371
LOC110425018	18	0.00371
LOC110425993	4	0.00371
LOC110411931	21	0.0037
LOC110415039	14	0.0037
LOC110415435	5	0.0037
LOC110416394	4	0.0037
LOC110417968	37	0.0037
LOC110419241	8	0.0037
LOC110423426	3	0.00369
LOC110409405	5	0.00368
LOC110415535	27	0.00368
LOC110415675	8	0.00368
LOC110421700	4	0.00368
LOC110421976	3	0.00368
LOC110425006	15	0.00368
LOC110428540	11	0.00368
LOC110409252	12	0.00367
LOC110420023	7	0.00367
LOC110421107	19	0.00367
LOC110426129	22	0.00367
LOC110409698	10	0.00366
LOC110411286	5	0.00366
LOC110414248	18	0.00366
LOC110427628	5	0.00366
LOC110427902	3	0.00366
LOC110428330	8	0.00366
LOC110411454	16	0.00365
LOC110415576	12	0.00365
LOC110422703	31	0.00365
LOC110411238	31	0.00364
LOC110414942	4	0.00364
LOC110418863	13	0.00364
LOC110425281	28	0.00364
LOC110426589	11	0.00364
LOC110427416	22	0.00364
LOC110418386	4	0.00363
LOC110415524	7	0.00362
LOC110424881	26	0.00362
LOC110428048	31	0.00362
LOC110423546	27	0.00361
LOC110413203	16	0.0036
LOC110413637	4	0.0036
LOC110416152	6	0.0036
LOC110416835	20	0.0036
LOC110420599	6	0.0036
LOC110421207	20	0.0036
LOC110423336	15	0.0036
LOC110425286	16	0.0036
LOC110409250	11	0.00359
LOC110416155	9	0.00359
LOC110419522	4	0.00359
LOC110415097	7	0.00358
LOC110427771	8	0.00358
LOC110428623	16	0.00358
LOC110428750	8	0.00358
LOC110411921	9	0.00357
LOC110413563	6	0.00357
LOC110416054	21	0.00357
LOC110419144	22	0.00357
LOC110419641	25	0.00357
LOC110420541	18	0.00357
LOC110425854	4	0.00357
LOC110427342	19	0.00357
LOC110429353	24	0.00357
LOC110409888	19	0.00356
LOC110411656	14	0.00356
LOC110420859	14	0.00356
LOC110421121	12	0.00356
LOC110422314	23	0.00356
LOC110424519	5	0.00356
LOC110425930	3	0.00356
LOC110409613	3	0.00355
LOC110423260	16	0.00355
LOC110419547	20	0.00354
LOC110425974	29	0.00354
LOC110427606	6	0.00354
LOC110427740	33	0.00354
LOC110411629	21	0.00353
LOC110414010	6	0.00353
LOC110414259	21	0.00353
LOC110415946	54	0.00353
LOC110422838	4	0.00353
LOC110428103	18	0.00353
LOC110429124	21	0.00353
LOC110410616	4	0.00352
LOC110410710	41	0.00352
LOC110415820	17	0.00352
LOC110421808	4	0.00352
LOC110424755	6	0.00352
LOC110410280	13	0.00351
LOC110412876	3	0.00351
LOC110422373	13	0.00351
LOC110423847	5	0.00351
LOC110409527	10	0.0035
LOC110420030	9	0.0035
LOC110421927	9	0.0035
LOC110428411	5	0.0035
LOC110408820	14	0.00349
LOC110412595	22	0.00349
LOC110419768	3	0.00349
LOC110425765	6	0.00349
LOC110415822	3	0.00348
LOC110422275	15	0.00348
LOC110412924	13	0.00347
LOC110414691	11	0.00347
LOC110414777	4	0.00347
LOC110419843	5	0.00347
LOC110423813	16	0.00347
LOC110425726	9	0.00347
LOC110412850	20	0.00346
LOC110413214	7	0.00346
LOC110413793	10	0.00346
LOC110417091	3	0.00346
LOC110419809	3	0.00346
LOC110423823	31	0.00346
LOC110411637	19	0.00345
LOC110415923	16	0.00345
LOC110420245	15	0.00345
LOC110428237	14	0.00345
LOC110428949	8	0.00345
LOC110412020	8	0.00344
LOC110412957	7	0.00344
LOC110424358	7	0.00344
LOC110424979	2	0.00344
LOC110425624	19	0.00344
LOC110412117	25	0.00343
LOC110415788	11	0.00343
LOC110420575	3	0.00343
LOC110422087	4	0.00343
LOC110424115	5	0.00343
LOC110425432	3	0.00343
LOC110428263	10	0.00343
LOC110409132	15	0.00342
LOC110417288	4	0.00342
LOC110420437	18	0.00342
LOC110424457	10	0.00342
LOC110417407	39	0.00341
LOC110419094	19	0.00341
LOC110421833	14	0.00341
LOC110411601	7	0.0034
LOC110411548	13	0.00339
LOC110413137	9	0.00339
LOC110413332	3	0.00339
LOC110419462	7	0.00339
LOC110423786	12	0.00339
LOC110412075	8	0.00338
LOC110419703	4	0.00338
LOC110425978	4	0.00338
LOC110428790	2	0.00338
LOC110409751	7	0.00337
LOC110414495	8	0.00337
LOC110418697	22	0.00337
LOC110419520	25	0.00337
LOC110419802	6	0.00337
LOC110423016	7	0.00337
LOC110424215	4	0.00337
LOC110424220	5	0.00337
LOC110411576	20	0.00336
LOC110413801	12	0.00336
LOC110419250	16	0.00336
LOC110419292	5	0.00336
LOC110422966	22	0.00336
LOC110423905	12	0.00336
LOC110426971	10	0.00336
LOC110413590	13	0.00335
LOC110421655	14	0.00335
LOC110424732	8	0.00335
LOC110425354	6	0.00335
LOC110428022	24	0.00335
LOC110428751	10	0.00335
LOC110411179	6	0.00334
LOC110411540	14	0.00334
LOC110416443	17	0.00334
LOC110416862	5	0.00334
LOC110418675	27	0.00334
LOC110419007	7	0.00334
LOC110422687	10	0.00334
LOC110415293	14	0.00333
LOC110422686	9	0.00333
LOC110423301	15	0.00333
LOC110424991	12	0.00333
LOC110428145	22	0.00333
LOC110409538	16	0.00332
LOC110410564	10	0.00332
LOC110411180	3	0.00332
LOC110411322	25	0.00332
LOC110411651	14	0.00332
LOC110415672	12	0.00332
LOC110416478	11	0.00332
LOC110419683	14	0.00332
LOC110428003	24	0.00332
LOC110410510	3	0.00331
LOC110413543	12	0.00331
LOC110415876	14	0.00331
LOC110417624	2	0.00331
LOC110419998	16	0.00331
LOC110424654	11	0.00331
LOC110425497	14	0.00331
LOC110427689	64	0.00331
LOC110411956	8	0.0033
LOC110413344	4	0.0033
LOC110417475	18	0.0033
LOC110419194	7	0.0033
LOC110423106	4	0.0033
LOC110428270	8	0.0033
LOC110428685	7	0.0033
LOC110413138	7	0.00329
LOC110413681	13	0.00329
LOC110415074	24	0.00329
LOC110419742	9	0.00329
LOC110425605	20	0.00329
LOC110428858	6	0.00329
LOC110410090	12	0.00328
LOC110410623	16	0.00328
LOC110412868	14	0.00328
LOC110413641	10	0.00328
LOC110414738	2	0.00328
LOC110425157	16	0.00328
LOC110425813	10	0.00328
LOC110427777	18	0.00328
LOC110428446	7	0.00328
LOC110415059	18	0.00327
LOC110419176	9	0.00327
LOC110428210	10	0.00327
LOC110429343	8	0.00327
LOC110408951	5	0.00326
LOC110420539	3	0.00326
LOC110428878	6	0.00326
LOC110413178	6	0.00325
LOC110415090	7	0.00325
LOC110415645	31	0.00325
LOC110418318	4	0.00325
LOC110419100	4	0.00325
LOC110420433	16	0.00325
LOC110410546	2	0.00324
LOC110415884	15	0.00324
LOC110421869	19	0.00324
LOC110425271	12	0.00324
LOC110427733	11	0.00324
LOC110414815	13	0.00323
LOC110415130	13	0.00323
LOC110415776	3	0.00323
LOC110418040	3	0.00323
LOC110420223	4	0.00323
LOC110420270	6	0.00323
LOC110421354	19	0.00323
LOC110422548	13	0.00323
LOC110409466	7	0.00322
LOC110419390	12	0.00322
LOC110425626	18	0.00322
LOC110414031	3	0.00321
LOC110416359	4	0.00321
LOC110418152	9	0.00321
LOC110421119	3	0.00321
LOC110426819	9	0.00321
LOC110427819	7	0.00321
LOC110416442	17	0.0032
LOC110425417	6	0.0032
LOC110425496	30	0.0032
LOC110409122	9	0.00319
LOC110410847	11	0.00319
LOC110418776	10	0.00319
LOC110425604	12	0.00319
LOC110427806	2	0.00319
LOC110410659	16	0.00318
LOC110413957	5	0.00318
LOC110416896	32	0.00318
LOC110427446	19	0.00318
LOC110427567	12	0.00318
LOC110412294	8	0.00317
LOC110416249	15	0.00317
LOC110419861	18	0.00317
LOC110421503	13	0.00317
LOC110424039	8	0.00317
LOC110425732	14	0.00317
LOC110412613	3	0.00316
LOC110414645	27	0.00316
LOC110416624	6	0.00316
LOC110409809	10	0.00315
LOC110410446	9	0.00315
LOC110410635	27	0.00315
LOC110413381	13	0.00315
LOC110417423	8	0.00315
LOC110423302	4	0.00315
LOC110411501	11	0.00314
LOC110413996	25	0.00314
LOC110414250	2	0.00314
LOC110415341	4	0.00314
LOC110417590	10	0.00314
LOC110420865	10	0.00314
LOC110424592	9	0.00314
LOC110428410	1	0.00314
LOC110408890	15	0.00313
LOC110422021	3	0.00313
LOC110425769	10	0.00313
LOC110426890	7	0.00313
LOC110410188	13	0.00312
LOC110413714	9	0.00312
LOC110413971	6	0.00312
LOC110414120	9	0.00312
LOC110414502	2	0.00312
LOC110419370	31	0.00312
LOC110419505	17	0.00312
LOC110425632	26	0.00312
LOC110426529	2	0.00312
LOC110409508	3	0.00311
LOC110412645	12	0.00311
LOC110422979	10	0.00311
LOC110426544	13	0.00311
LOC110427852	11	0.00311
LOC110428927	5	0.00311
LOC110429167	8	0.00311
LOC110413906	7	0.0031
LOC110428898	3	0.0031
LOC110411069	9	0.00309
LOC110424153	16	0.00309
LOC110424836	18	0.00309
LOC110427155	12	0.00309
LOC110415974	18	0.00308
LOC110416938	9	0.00308
LOC110424923	11	0.00308
LOC110409778	13	0.00307
LOC110411211	12	0.00307
LOC110411234	5	0.00307
LOC110419041	14	0.00307
LOC110425038	9	0.00307
LOC110414096	4	0.00306
LOC110414266	8	0.00306
LOC110414638	16	0.00306
LOC110415314	5	0.00306
LOC110417645	7	0.00306
LOC110419941	2	0.00306
LOC110421806	10	0.00306
LOC110424526	3	0.00306
LOC110427671	21	0.00306
LOC110408843	13	0.00305
LOC110409267	16	0.00305
LOC110412379	11	0.00305
LOC110414024	2	0.00305
LOC110415904	15	0.00304
LOC110420574	10	0.00304
LOC110422256	8	0.00304
LOC110423419	5	0.00304
LOC110426218	5	0.00304
LOC110413486	3	0.00303
LOC110424553	5	0.00303
LOC110410547	6	0.00302
LOC110411406	4	0.00302
LOC110413749	5	0.00302
LOC110416123	8	0.00302
LOC110419649	23	0.00302
LOC110424077	7	0.00302
LOC110424609	5	0.00302
LOC110415126	4	0.00301
LOC110420705	7	0.00301
LOC110409266	23	0.003
LOC110416855	7	0.003
LOC110423275	3	0.003
LOC110425206	28	0.003
LOC110409542	4	0.00299
LOC110414501	3	0.00299
LOC110415652	2	0.00299
LOC110427842	33	0.00299
LOC110429159	27	0.00299
LOC110409442	19	0.00298
LOC110411605	16	0.00298
LOC110413005	10	0.00298
LOC110413620	7	0.00298
LOC110415388	25	0.00298
LOC110419262	28	0.00298
LOC110428953	5	0.00298
LOC110410795	8	0.00297
LOC110414059	13	0.00297
LOC110414697	8	0.00297
LOC110418162	6	0.00297
LOC110419586	8	0.00297
LOC110425409	18	0.00297
LOC110428331	7	0.00297
LOC110429239	9	0.00297
LOC110408809	5	0.00296
LOC110415298	6	0.00296
LOC110415956	9	0.00296
LOC110416752	10	0.00296
LOC110425132	23	0.00296
LOC110425793	15	0.00296
LOC110426380	24	0.00296
LOC110428513	12	0.00296
LOC110420349	3	0.00295
LOC110427993	9	0.00295
LOC110428845	6	0.00295
LOC110409644	2	0.00294
LOC110413949	3	0.00294
LOC110415681	3	0.00294
LOC110416702	5	0.00294
LOC110416894	7	0.00294
LOC110419282	10	0.00294
LOC110424799	14	0.00294
LOC110425275	12	0.00294
LOC110425814	10	0.00294
LOC110415373	10	0.00293
LOC110417346	13	0.00293
LOC110417757	14	0.00293
LOC110417946	13	0.00293
LOC110420061	18	0.00293
LOC110424777	4	0.00293
LOC110412500	25	0.00292
LOC110415515	7	0.00292
LOC110417838	8	0.00292
LOC110424455	2	0.00292
LOC110425182	4	0.00292
LOC110428677	2	0.00292
LOC110415913	6	0.00291
LOC110416238	11	0.00291
LOC110424838	7	0.00291
LOC110410449	5	0.0029
LOC110412854	11	0.0029
LOC110416367	10	0.0029
LOC110417084	4	0.0029
LOC110418610	14	0.0029
LOC110419840	10	0.0029
LOC110424306	8	0.0029
LOC110424442	5	0.0029
LOC110412893	8	0.00289
LOC110414596	4	0.00289
LOC110416000	16	0.00289
LOC110421092	7	0.00289
LOC110425782	11	0.00289
LOC110427565	5	0.00289
LOC110427875	7	0.00289
LOC110417185	4	0.00288
LOC110420568	2	0.00288
LOC110425761	18	0.00288
LOC110428933	2	0.00288
LOC110414588	46	0.00287
LOC110415861	8	0.00287
LOC110422637	2	0.00287
LOC110424374	2	0.00287
LOC110428053	37	0.00287
LOC110412006	4	0.00286
LOC110414790	16	0.00286
LOC110414994	22	0.00286
LOC110415195	9	0.00286
LOC110419101	3	0.00286
LOC110419952	10	0.00286
LOC110420515	6	0.00286
LOC110413946	8	0.00285
LOC110416829	5	0.00285
LOC110420287	4	0.00285
LOC110423782	3	0.00285
LOC110424681	5	0.00285
LOC110427944	9	0.00285
LOC110429085	4	0.00285
LOC110409306	2	0.00284
LOC110409914	4	0.00284
LOC110412002	22	0.00284
LOC110412059	19	0.00284
LOC110413466	45	0.00284
LOC110415398	8	0.00283
LOC110415638	16	0.00283
LOC110415831	17	0.00283
LOC110417224	2	0.00283
LOC110419456	4	0.00283
LOC110420111	4	0.00283
LOC110420561	8	0.00283
LOC110411891	12	0.00282
LOC110416300	8	0.00282
LOC110416497	8	0.00282
LOC110418434	4	0.00282
LOC110419265	7	0.00282
LOC110419937	2	0.00282
LOC110427847	7	0.00282
LOC110428136	10	0.00282
LOC110429211	6	0.00282
LOC110408910	7	0.00281
LOC110411639	16	0.00281
LOC110415279	8	0.00281
LOC110419876	2	0.00281
LOC110423372	6	0.00281
LOC110425263	5	0.00281
LOC110426360	15	0.00281
LOC110412106	13	0.0028
LOC110412738	2	0.0028
LOC110414806	12	0.0028
LOC110419482	4	0.0028
LOC110421187	3	0.0028
LOC110421637	31	0.0028
LOC110421672	10	0.0028
LOC110421815	3	0.0028
LOC110412798	30	0.00279
LOC110414123	4	0.00279
LOC110417603	7	0.00279
LOC110420571	4	0.00279
LOC110424727	2	0.00279
LOC110413136	8	0.00278
LOC110421841	7	0.00278
LOC110423908	8	0.00278
LOC110413598	7	0.00277
LOC110416188	9	0.00277
LOC110420127	9	0.00277
LOC110421982	9	0.00277
LOC110426753	2	0.00277
LOC110428864	3	0.00277
LOC110412273	15	0.00276
LOC110417500	6	0.00276
LOC110419331	5	0.00276
LOC110420896	6	0.00276
LOC110422159	10	0.00276
LOC110429086	3	0.00276
LOC110408961	9	0.00275
LOC110410714	10	0.00275
LOC110410893	9	0.00275
LOC110416760	7	0.00275
LOC110417622	3	0.00275
LOC110424167	11	0.00275
LOC110413204	11	0.00274
LOC110415881	5	0.00274
LOC110421863	7	0.00274
LOC110411982	9	0.00273
LOC110416976	7	0.00273
LOC110417351	10	0.00273
LOC110413960	13	0.00272
LOC110414751	8	0.00272
LOC110417207	3	0.00272
LOC110421346	12	0.00272
LOC110423552	11	0.00272
LOC110415296	7	0.00271
LOC110415342	8	0.00271
LOC110418933	10	0.00271
LOC110423617	9	0.00271
LOC110426520	3	0.00271
LOC110428200	11	0.00271
LOC110416433	4	0.0027
LOC110416885	6	0.0027
LOC110417318	12	0.0027
LOC110422678	5	0.0027
LOC110429223	8	0.0027
LOC110409044	7	0.00269
LOC110412165	6	0.00269
LOC110412896	10	0.00269
LOC110414274	20	0.00269
LOC110417499	14	0.00269
LOC110421411	7	0.00269
LOC110421606	7	0.00269
LOC110425209	9	0.00269
LOC110415950	14	0.00268
LOC110417477	18	0.00268
LOC110419540	11	0.00268
LOC110408950	3	0.00267
LOC110411933	4	0.00267
LOC110416914	7	0.00267
LOC110420252	7	0.00267
LOC110422150	7	0.00267
LOC110425141	9	0.00267
LOC110425154	2	0.00267
LOC110427948	25	0.00267
LOC110412303	22	0.00266
LOC110413912	2	0.00266
LOC110420511	4	0.00266
LOC110420620	5	0.00266
LOC110428265	6	0.00266
LOC110415448	12	0.00265
LOC110415873	11	0.00265
LOC110416031	16	0.00265
LOC110416045	2	0.00265
LOC110416307	4	0.00265
LOC110420932	7	0.00265
LOC110425074	7	0.00265
LOC110426341	26	0.00265
LOC110427415	11	0.00265
LOC110429253	4	0.00265
LOC110415025	4	0.00264
LOC110417074	13	0.00264
LOC110419000	18	0.00264
LOC110419575	2	0.00264
LOC110425050	9	0.00264
LOC110427794	7	0.00264
LOC110416860	8	0.00263
LOC110418201	10	0.00263
LOC110422349	10	0.00263
LOC110425692	21	0.00263
LOC110426505	6	0.00263
LOC110429206	7	0.00263
LOC110409111	2	0.00262
LOC110409265	5	0.00262
LOC110410440	35	0.00262
LOC110410738	16	0.00262
LOC110411247	7	0.00262
LOC110412489	3	0.00262
LOC110412599	8	0.00262
LOC110424101	12	0.00262
LOC110425192	17	0.00262
LOC110428489	22	0.00262
LOC110412624	10	0.00261
LOC110416879	6	0.00261
LOC110421463	5	0.00261
LOC110422057	11	0.00261
LOC110422474	8	0.00261
LOC110423825	7	0.00261
LOC110423933	15	0.00261
LOC110424780	5	0.00261
LOC110424941	11	0.00261
LOC110410424	9	0.0026
LOC110411333	7	0.0026
LOC110417702	8	0.0026
LOC110418249	13	0.0026
LOC110418948	2	0.0026
LOC110420726	3	0.0026
LOC110421528	10	0.0026
LOC110425091	8	0.0026
LOC110413893	7	0.00259
LOC110416360	33	0.00259
LOC110416718	7	0.00259
LOC110417268	9	0.00259
LOC110418394	5	0.00259
LOC110419954	6	0.00259
LOC110420313	6	0.00259
LOC110420722	9	0.00259
LOC110422033	6	0.00259
LOC110423703	12	0.00259
LOC110411962	14	0.00258
LOC110412066	27	0.00258
LOC110413530	3	0.00258
LOC110418314	2	0.00258
LOC110418962	3	0.00258
LOC110420624	2	0.00258
LOC110409604	4	0.00257
LOC110411157	3	0.00257
LOC110411319	31	0.00257
LOC110411445	2	0.00257
LOC110417465	10	0.00257
LOC110417671	5	0.00257
LOC110418767	7	0.00257
LOC110420420	8	0.00257
LOC110421413	4	0.00257
LOC110421454	9	0.00257
LOC110426030	29	0.00257
LOC110409201	8	0.00256
LOC110413068	15	0.00256
LOC110413889	2	0.00256
LOC110414135	3	0.00256
LOC110414612	10	0.00256
LOC110417606	4	0.00256
LOC110418390	4	0.00256
LOC110420768	15	0.00256
LOC110424283	5	0.00256
LOC110427858	5	0.00256
LOC110409185	9	0.00255
LOC110411490	13	0.00255
LOC110412192	8	0.00255
LOC110415883	6	0.00255
LOC110416451	8	0.00255
LOC110419276	9	0.00255
LOC110419939	4	0.00255
LOC110424212	12	0.00255
LOC110427759	11	0.00255
LOC110409540	7	0.00254
LOC110410061	19	0.00254
LOC110411000	6	0.00254
LOC110414494	20	0.00254
LOC110414602	8	0.00254
LOC110416655	10	0.00254
LOC110418465	3	0.00254
LOC110420475	4	0.00254
LOC110426490	17	0.00254
LOC110427897	4	0.00254
LOC110410016	31	0.00253
LOC110411902	20	0.00253
LOC110413533	14	0.00253
LOC110417166	7	0.00253
LOC110418001	3	0.00253
LOC110422807	1	0.00253
LOC110424557	12	0.00253
LOC110409325	6	0.00252
LOC110410684	7	0.00252
LOC110410915	12	0.00252
LOC110418961	11	0.00252
LOC110419639	5	0.00252
LOC110426503	31	0.00252
LOC110427679	10	0.00252
LOC110408830	6	0.00251
LOC110410012	13	0.00251
LOC110411414	4	0.00251
LOC110414181	8	0.00251
LOC110418200	20	0.00251
LOC110418667	19	0.00251
LOC110420116	10	0.00251
LOC110424234	5	0.00251
LOC110425243	6	0.00251
LOC110428642	5	0.00251
LOC110411581	18	0.0025
LOC110413464	21	0.0025
LOC110415017	21	0.0025
LOC110415133	13	0.0025
LOC110416142	16	0.0025
LOC110417183	21	0.0025
LOC110418978	12	0.0025
LOC110419360	7	0.0025
LOC110420668	3	0.0025
LOC110421594	8	0.0025
LOC110423286	3	0.0025
LOC110425546	5	0.0025
LOC110412088	2	0.00249
LOC110414709	2	0.00249
LOC110415297	2	0.00249
LOC110419564	4	0.00249
LOC110420311	5	0.00249
LOC110421758	3	0.00249
LOC110425347	5	0.00249
LOC110409444	20	0.00248
LOC110409992	4	0.00248
LOC110410991	7	0.00248
LOC110412409	3	0.00248
LOC110418631	11	0.00248
LOC110420868	2	0.00248
LOC110422751	2	0.00248
LOC110423388	3	0.00248
LOC110409312	17	0.00247
LOC110410929	2	0.00247
LOC110411424	2	0.00247
LOC110415661	2	0.00247
LOC110416654	9	0.00247
LOC110418043	1	0.00247
LOC110420314	15	0.00247
LOC110420426	3	0.00247
LOC110420445	26	0.00247
LOC110414026	3	0.00246
LOC110416009	5	0.00246
LOC110416243	15	0.00246
LOC110417241	23	0.00246
LOC110425145	8	0.00246
LOC110425883	5	0.00246
LOC110427592	4	0.00246
LOC110411505	6	0.00245
LOC110412358	10	0.00245
LOC110412955	20	0.00245
LOC110416158	12	0.00245
LOC110416286	2	0.00245
LOC110417087	8	0.00245
LOC110419297	7	0.00245
LOC110423312	6	0.00245
LOC110424440	2	0.00245
LOC110410467	7	0.00244
LOC110412136	3	0.00244
LOC110414526	3	0.00244
LOC110415464	2	0.00244
LOC110421082	10	0.00244
LOC110426543	9	0.00244
LOC110426791	3	0.00244
LOC110427707	10	0.00244
LOC110428517	6	0.00244
LOC110410227	7	0.00243
LOC110410745	1	0.00243
LOC110410994	9	0.00243
LOC110411797	8	0.00243
LOC110412120	3	0.00243
LOC110415466	30	0.00243
LOC110415898	5	0.00243
LOC110419757	7	0.00243
LOC110420809	14	0.00243
LOC110422004	17	0.00243
LOC110423779	9	0.00243
LOC110425976	2	0.00243
LOC110429414	17	0.00243
LOC110412231	2	0.00242
LOC110412750	5	0.00242
LOC110413064	7	0.00242
LOC110415222	11	0.00242
LOC110415926	11	0.00242
LOC110416565	2	0.00242
LOC110416799	2	0.00242
LOC110417359	5	0.00242
LOC110419536	12	0.00242
LOC110422151	7	0.00242
LOC110422668	2	0.00242
LOC110424299	8	0.00242
LOC110425592	10	0.00242
LOC110409582	4	0.00241
LOC110412507	3	0.00241
LOC110415350	2	0.00241
LOC110419044	13	0.00241
LOC110419182	7	0.00241
LOC110420577	6	0.00241
LOC110423914	6	0.00241
LOC110425005	9	0.00241
LOC110426710	3	0.00241
LOC110427713	12	0.00241
LOC110410825	2	0.0024
LOC110410951	7	0.0024
LOC110413120	2	0.0024
LOC110414629	8	0.0024
LOC110416842	2	0.0024
LOC110417612	2	0.0024
LOC110418642	6	0.0024
LOC110420249	6	0.0024
LOC110421131	24	0.0024
LOC110421415	20	0.0024
LOC110423887	18	0.0024
LOC110426958	2	0.0024
LOC110427573	6	0.0024
LOC110410599	6	0.00239
LOC110411941	28	0.00239
LOC110413599	7	0.00239
LOC110415552	7	0.00239
LOC110415845	15	0.00239
LOC110417619	9	0.00239
LOC110419271	9	0.00239
LOC110419866	11	0.00239
LOC110422231	11	0.00239
LOC110427452	3	0.00239
LOC110428116	2	0.00239
LOC110411183	15	0.00238
LOC110413632	8	0.00238
LOC110415433	15	0.00238
LOC110418452	6	0.00238
LOC110420486	16	0.00238
LOC110421580	4	0.00238
LOC110421877	9	0.00238
LOC110422606	36	0.00238
LOC110422935	13	0.00238
TRNAP-AGG	9	0.00238
LOC110427808	10	0.00238
LOC110412111	10	0.00237
LOC110412237	6	0.00237
LOC110413061	4	0.00237
LOC110421649	2	0.00237
LOC110427214	6	0.00237
LOC110427463	3	0.00237
LOC110409633	9	0.00236
LOC110410244	9	0.00236
LOC110411525	2	0.00236
LOC110414246	2	0.00236
LOC110415587	5	0.00236
LOC110416329	10	0.00236
LOC110418094	11	0.00236
LOC110420250	8	0.00236
LOC110420869	9	0.00236
LOC110421975	2	0.00236
LOC110423074	13	0.00236
LOC110423086	7	0.00236
LOC110423429	3	0.00236
LOC110426150	8	0.00236
LOC110427962	3	0.00236
LOC110409517	3	0.00235
LOC110413003	15	0.00235
LOC110413903	11	0.00235
LOC110414291	13	0.00235
LOC110416015	7	0.00235
LOC110416619	4	0.00235
LOC110423321	3	0.00235
LOC110424277	13	0.00235
LOC110424619	5	0.00235
LOC110425321	8	0.00235
LOC110427796	4	0.00235
LOC110409500	5	0.00234
LOC110409525	3	0.00234
LOC110409735	12	0.00234
LOC110412556	7	0.00234
LOC110413695	6	0.00234
LOC110425884	6	0.00234
LOC110411992	4	0.00233
LOC110413744	13	0.00233
LOC110414053	3	0.00233
LOC110416852	7	0.00233
LOC110417532	7	0.00233
LOC110418663	9	0.00233
LOC110418745	7	0.00233
LOC110423075	3	0.00233
LOC110423963	7	0.00233
LOC110425954	2	0.00233
LOC110428117	5	0.00233
LOC110409274	5	0.00232
LOC110410750	11	0.00232
LOC110410941	5	0.00232
LOC110414932	8	0.00232
LOC110415939	3	0.00232
LOC110423104	8	0.00232
LOC110424853	6	0.00232
LOC110425444	21	0.00232
LOC110429370	4	0.00232
LOC110413327	2	0.00231
LOC110413495	5	0.00231
LOC110413566	17	0.00231
LOC110419996	4	0.00231
LOC110420399	6	0.00231
LOC110424397	5	0.00231
LOC110425041	4	0.00231
LOC110425373	6	0.00231
LOC110429482	3	0.00231
LOC110408844	8	0.0023
LOC110412356	9	0.0023
LOC110413785	9	0.0023
LOC110414083	5	0.0023
LOC110415303	7	0.0023
LOC110416010	9	0.0023
LOC110423169	14	0.0023
LOC110423636	8	0.0023
LOC110426540	7	0.0023
LOC110427849	7	0.0023
LOC110409834	6	0.00229
LOC110410584	10	0.00229
LOC110415933	5	0.00229
LOC110419395	6	0.00229
LOC110420332	8	0.00229
LOC110421210	5	0.00229
LOC110421370	6	0.00229
LOC110421840	4	0.00229
LOC110412297	3	0.00228
LOC110412503	2	0.00228
LOC110413966	12	0.00228
LOC110416843	2	0.00228
LOC110417388	15	0.00228
LOC110418980	2	0.00228
LOC110419704	4	0.00228
LOC110420088	8	0.00228
LOC110426103	4	0.00228
LOC110409785	16	0.00227
LOC110410695	11	0.00227
LOC110413062	4	0.00227
LOC110415119	2	0.00227
LOC110415709	10	0.00227
LOC110416392	30	0.00227
LOC110416444	6	0.00227
LOC110419020	6	0.00227
LOC110419180	3	0.00227
LOC110419664	2	0.00227
LOC110419793	2	0.00227
LOC110421088	27	0.00227
LOC110425102	3	0.00227
LOC110425190	3	0.00227
LOC110425363	15	0.00227
LOC110426019	1	0.00227
LOC110427750	11	0.00227
LOC110428721	25	0.00227
LOC110429451	34	0.00227
LOC110411393	9	0.00226
LOC110413809	4	0.00226
LOC110414039	19	0.00226
LOC110414996	9	0.00226
LOC110416178	2	0.00226
LOC110416617	4	0.00226
LOC110418931	9	0.00226
LOC110419145	3	0.00226
LOC110419529	6	0.00226
LOC110422587	3	0.00226
LOC110423134	6	0.00226
LOC110423592	12	0.00226
LOC110423803	9	0.00226
LOC110424061	8	0.00226
LOC110425325	6	0.00226
LOC110429499	7	0.00226
LOC110409347	7	0.00225
LOC110410885	4	0.00225
LOC110411437	5	0.00225
LOC110415125	4	0.00225
LOC110415196	6	0.00225
LOC110415719	11	0.00225
LOC110417534	11	0.00225
LOC110418136	2	0.00225
LOC110420234	10	0.00225
LOC110423197	2	0.00225
LOC110426016	1	0.00225
LOC110426912	3	0.00225
LOC110428583	2	0.00225
LOC110413144	8	0.00224
LOC110416092	9	0.00224
LOC110418350	5	0.00224
LOC110424086	7	0.00224
LOC110425322	10	0.00224
LOC110425673	4	0.00224
LOC110425849	11	0.00224
LOC110409208	25	0.00223
LOC110409395	3	0.00223
LOC110411191	2	0.00223
LOC110411348	13	0.00223
LOC110411405	2	0.00223
LOC110411740	3	0.00223
LOC110411750	6	0.00223
LOC110414774	18	0.00223
LOC110416216	4	0.00223
LOC110417000	4	0.00223
LOC110417102	10	0.00223
LOC110419035	10	0.00223
LOC110420732	16	0.00223
LOC110423212	5	0.00223
LOC110425864	12	0.00223
LOC110427843	16	0.00223
LOC110413509	7	0.00222
LOC110413929	4	0.00222
LOC110414006	7	0.00222
LOC110414082	15	0.00222
LOC110415254	4	0.00222
LOC110415510	2	0.00222
LOC110415936	9	0.00222
LOC110415983	5	0.00222
LOC110416377	5	0.00222
LOC110418279	2	0.00222
LOC110418951	8	0.00222
LOC110419760	3	0.00222
LOC110419804	4	0.00222
LOC110420545	3	0.00222
LOC110422289	2	0.00222
LOC110427761	10	0.00222
LOC110428673	3	0.00222
LOC110413009	17	0.00221
LOC110413016	15	0.00221
LOC110415109	16	0.00221
LOC110415114	3	0.00221
LOC110415597	8	0.00221
LOC110415880	4	0.00221
LOC110419059	8	0.00221
LOC110422555	13	0.00221
LOC110424376	1	0.00221
LOC110425037	4	0.00221
LOC110425722	12	0.00221
LOC110427428	6	0.00221
LOC110411995	20	0.0022
LOC110413955	4	0.0022
LOC110414249	6	0.0022
LOC110415410	8	0.0022
LOC110415462	2	0.0022
LOC110416625	14	0.0022
LOC110417249	8	0.0022
LOC110418493	2	0.0022
LOC110421398	2	0.0022
LOC110424032	8	0.0022
LOC110424121	22	0.0022
LOC110425758	8	0.0022
LOC110412097	7	0.00219
LOC110413834	2	0.00219
LOC110414411	21	0.00219
LOC110415190	5	0.00219
LOC110415697	13	0.00219
LOC110415891	5	0.00219
LOC110416880	5	0.00219
LOC110417013	4	0.00219
LOC110422930	12	0.00219
LOC110426873	17	0.00219
LOC110427364	4	0.00219
LOC110428044	6	0.00219
LOC110428499	21	0.00219
LOC110411305	3	0.00218
LOC110411418	2	0.00218
LOC110413502	3	0.00218
LOC110414689	13	0.00218
LOC110415699	7	0.00218
LOC110416361	16	0.00218
LOC110416448	7	0.00218
LOC110418016	1	0.00218
LOC110419001	11	0.00218
LOC110419290	6	0.00218
LOC110419622	9	0.00218
LOC110420253	7	0.00218
LOC110420849	9	0.00218
LOC110422167	24	0.00218
LOC110424308	6	0.00218
LOC110424976	3	0.00218
LOC110425507	1	0.00218
LOC110426862	4	0.00218
LOC110427954	4	0.00218
LOC110428528	7	0.00218
LOC110413179	15	0.00217
LOC110413230	9	0.00217
LOC110415374	3	0.00217
LOC110416585	18	0.00217
LOC110417457	8	0.00217
LOC110419606	4	0.00217
LOC110422154	2	0.00217
LOC110422772	11	0.00217
LOC110423967	8	0.00217
LOC110424531	6	0.00217
LOC110425762	6	0.00217
LOC110426900	3	0.00217
LOC110427710	8	0.00217
LOC110409467	6	0.00216
LOC110412710	3	0.00216
LOC110418365	15	0.00216
LOC110419889	2	0.00216
LOC110421192	6	0.00216
LOC110422019	8	0.00216
LOC110422276	1	0.00216
LOC110422800	40	0.00216
LOC110423725	4	0.00216
LOC110423960	2	0.00216
LOC110424768	2	0.00216
LOC110425080	10	0.00216
LOC110426947	4	0.00216
LOC110427975	8	0.00216
LOC110409233	3	0.00215
LOC110411002	3	0.00215
LOC110413488	7	0.00215
LOC110414827	9	0.00215
LOC110416974	4	0.00215
LOC110417115	8	0.00215
LOC110423665	15	0.00215
LOC110424074	4	0.00215
LOC110424348	10	0.00215
LOC110427648	4	0.00215
LOC110427927	7	0.00215
LOC110409358	2	0.00214
LOC110410423	19	0.00214
LOC110411627	12	0.00214
LOC110412399	3	0.00214
LOC110413982	4	0.00214
LOC110415187	7	0.00214
LOC110415439	7	0.00214
LOC110415771	6	0.00214
LOC110416635	3	0.00214
LOC110418315	10	0.00214
LOC110418784	3	0.00214
LOC110419110	6	0.00214
LOC110420035	12	0.00214
LOC110424059	10	0.00214
LOC110424097	8	0.00214
LOC110424204	6	0.00214
LOC110425254	7	0.00214
LOC110425264	5	0.00214
LOC110425778	5	0.00214
LOC110426639	8	0.00214
LOC110428606	2	0.00214
LOC110428919	1	0.00214
LOC110411743	4	0.00213
LOC110412229	5	0.00213
LOC110412313	6	0.00213
LOC110412785	2	0.00213
LOC110413155	15	0.00213
LOC110415411	5	0.00213
LOC110420806	14	0.00213
LOC110426759	3	0.00213
LOC110427739	8	0.00213
LOC110411297	3	0.00212
LOC110412107	5	0.00212
LOC110412326	2	0.00212
LOC110412589	11	0.00212
LOC110415339	8	0.00212
LOC110416873	4	0.00212
LOC110420596	4	0.00212
LOC110422439	2	0.00212
LOC110425540	5	0.00212
LOC110409080	5	0.00211
LOC110411926	11	0.00211
LOC110411975	9	0.00211
LOC110413698	5	0.00211
LOC110416373	6	0.00211
LOC110417234	2	0.00211
LOC110417432	7	0.00211
LOC110418463	5	0.00211
LOC110418779	9	0.00211
LOC110419307	12	0.00211
LOC110419380	9	0.00211
LOC110420195	10	0.00211
LOC110420418	5	0.00211
LOC110421562	5	0.00211
LOC110422051	2	0.00211
LOC110426675	6	0.00211
LOC110427930	13	0.00211
LOC110411070	2	0.0021
LOC110412406	4	0.0021
LOC110412864	21	0.0021
LOC110414698	7	0.0021
LOC110415117	5	0.0021
LOC110415656	5	0.0021
LOC110416078	8	0.0021
LOC110417303	3	0.0021
TRNAR-CCU	6	0.0021
LOC110418274	4	0.0021
LOC110419561	2	0.0021
LOC110422269	9	0.0021
LOC110424404	7	0.0021
LOC110410940	7	0.00209
LOC110416376	10	0.00209
LOC110417911	3	0.00209
LOC110419364	13	0.00209
LOC110419373	4	0.00209
LOC110419452	5	0.00209
LOC110420165	6	0.00209
LOC110420674	9	0.00209
LOC110422197	7	0.00209
LOC110423305	5	0.00209
LOC110423935	8	0.00209
LOC110426608	5	0.00209
LOC110427701	6	0.00209
LOC110428781	24	0.00209
LOC110429158	16	0.00209
LOC110409244	29	0.00208
LOC110410846	8	0.00208
LOC110413559	6	0.00208
LOC110416459	8	0.00208
LOC110419196	11	0.00208
LOC110419721	2	0.00208
LOC110420034	9	0.00208
LOC110420238	6	0.00208
LOC110421862	13	0.00208
LOC110425357	6	0.00208
LOC110426226	3	0.00208
LOC110428631	6	0.00208
LOC110429474	6	0.00208
LOC110409523	3	0.00207
LOC110411611	10	0.00207
LOC110412804	4	0.00207
LOC110417270	7	0.00207
LOC110418520	2	0.00207
LOC110419283	3	0.00207
LOC110419759	5	0.00207
LOC110420558	6	0.00207
LOC110421928	4	0.00207
LOC110424520	3	0.00207
LOC110425707	12	0.00207
LOC110426408	1	0.00207
LOC110429299	7	0.00207
LOC110411443	5	0.00206
LOC110412733	2	0.00206
LOC110412921	9	0.00206
LOC110413292	9	0.00206
LOC110413866	5	0.00206
LOC110414104	5	0.00206
LOC110417151	5	0.00206
LOC110420031	2	0.00206
LOC110423494	5	0.00206
LOC110423992	1	0.00206
LOC110424809	2	0.00206
LOC110429173	6	0.00206
LOC110411132	5	0.00205
LOC110411890	12	0.00205
LOC110412562	1	0.00205
LOC110413129	5	0.00205
LOC110413393	5	0.00205
LOC110416278	8	0.00205
LOC110420348	4	0.00205
LOC110420737	4	0.00205
LOC110423826	3	0.00205
LOC110411382	5	0.00204
LOC110412302	5	0.00204
LOC110412894	13	0.00204
LOC110415874	9	0.00204
LOC110416293	5	0.00204
LOC110416594	6	0.00204
LOC110418609	2	0.00204
LOC110424482	7	0.00204
LOC110425631	6	0.00204
LOC110426310	3	0.00204
LOC110426921	3	0.00204
LOC110428137	8	0.00204
LOC110409762	10	0.00203
LOC110409929	5	0.00203
LOC110410491	3	0.00203
LOC110411821	7	0.00203
LOC110415048	7	0.00203
LOC110415840	3	0.00203
LOC110416429	9	0.00203
LOC110417117	2	0.00203
LOC110418641	8	0.00203
LOC110419801	2	0.00203
LOC110424070	6	0.00203
LOC110425815	5	0.00203
LOC110409058	4	0.00202
LOC110409586	9	0.00202
LOC110412516	6	0.00202
LOC110414980	1	0.00202
LOC110415031	10	0.00202
LOC110418791	5	0.00202
LOC110421934	9	0.00202
LOC110423099	10	0.00202
LOC110425612	9	0.00202
LOC110426500	5	0.00202
LOC110428045	2	0.00202
LOC110411143	13	0.00201
LOC110411675	9	0.00201
LOC110412428	7	0.00201
LOC110414934	3	0.00201
LOC110415065	3	0.00201
LOC110417377	7	0.00201
LOC110423080	8	0.00201
LOC110426581	8	0.00201
LOC110427384	20	0.00201
LOC110410120	20	0.002
LOC110413916	5	0.002
LOC110415725	18	0.002
LOC110417431	4	0.002
LOC110419173	12	0.002
LOC110419515	5	0.002
LOC110419980	10	0.002
LOC110420569	2	0.002
LOC110423569	9	0.002
LOC110424448	6	0.002
LOC110425798	8	0.002
LOC110426022	2	0.002
LOC110409167	11	0.00199
LOC110413989	4	0.00199
LOC110416773	3	0.00199
LOC110417132	7	0.00199
LOC110417429	3	0.00199
LOC110420093	2	0.00199
LOC110423906	10	0.00199
LOC110424791	5	0.00199
LOC110425260	5	0.00199
LOC110425805	16	0.00199
LOC110427812	9	0.00199
LOC110428504	28	0.00199
LOC110408829	3	0.00198
LOC110409645	2	0.00198
LOC110409659	7	0.00198
LOC110411067	5	0.00198
LOC110411399	14	0.00198
LOC110411619	5	0.00198
LOC110413426	5	0.00198
LOC110414963	2	0.00198
LOC110417092	2	0.00198
LOC110417131	2	0.00198
LOC110419506	3	0.00198
LOC110428896	4	0.00198
LOC110410375	10	0.00197
LOC110411360	2	0.00197
LOC110413841	3	0.00197
LOC110415475	3	0.00197
LOC110415737	5	0.00197
LOC110416325	6	0.00197
LOC110418205	3	0.00197
LOC110419027	8	0.00197
LOC110420468	9	0.00197
LOC110422098	4	0.00197
LOC110424593	3	0.00197
[truncated: 10,257 more rows]

## Sheet: TableS8
Table S8. The DNA variations with 6mA modification
Scaffold	Position	Ref	Alt	Genotype	Region
NW_018397254.1	3019403	A	G	0/1	exon
NW_018397257.1	85313	T	C	0/1	exon
NW_018397257.1	85560	A	G	0/1	exon
NW_018397257.1	86055	T	C	0/1	exon
NW_018397257.1	7678032	T	G	0/1	exon
NW_018397258.1	3874871	T	G	0/1	exon
NW_018397258.1	7272354	A	C	0/1	exon
NW_018397259.1	483479	T	G	0/1	exon
NW_018397259.1	2814460	A	G	0/1	exon
NW_018397262.1	3439015	T	G	0/1	exon
NW_018397262.1	6205564	A	C	0/1	exon
NW_018397264.1	3029668	A	G	0/1	exon
NW_018397264.1	3484061	A	C	0/1	exon
NW_018397267.1	1162056	A	G	0/1	exon
NW_018397267.1	4665360	A	T	0/1	exon
NW_018397267.1	6030868	A	G	0/1	exon
NW_018397270.1	4309083	T	C	0/1	exon
NW_018397271.1	1784838	A	G	0/1	exon
NW_018397271.1	3247282	A	C	0/1	exon
NW_018397272.1	8515	A	G	0/1	exon
NW_018397273.1	2961589	A	T	0/1	exon
NW_018397276.1	1302128	T	C	0/1	exon
NW_018397282.1	980514	T	G	0/1	exon
NW_018397284.1	545082	T	C	0/1	exon
NW_018397290.1	360912	T	A	0/1	exon
NW_018397567.1	5593	T	C	0/1	exon
NW_018402612.1	2140	T	C	0/1	exon
NW_018397254.1	556686	A	G	0/1	intron
NW_018397254.1	5190008	T	C	0/1	intron
NW_018397254.1	8592626	T	C	0/1	intron
NW_018397254.1	13325510	T	C	0/1	intron
NW_018397254.1	15057397	T	C	1/1	intron
NW_018397255.1	12662440	A	G	0/1	intron
NW_018397256.1	13459929	T	C	0/1	intron
NW_018397257.1	182376	A	G	0/1	intron
NW_018397257.1	6523146	A	G	0/1	intron
NW_018397257.1	6524682	T	A	0/1	intron
NW_018397257.1	6525534	T	C	0/1	intron
NW_018397257.1	6525791	T	C	0/1	intron
NW_018397257.1	9507392	T	A	1/1	intron
NW_018397258.1	2475423	A	G	0/1	intron
NW_018397259.1	7921042	T	C	0/1	intron
NW_018397259.1	8927914	A	G	0/1	intron
NW_018397260.1	8934060	A	T	0/1	intron
NW_018397261.1	2440801	T	C	0/1	intron
NW_018397262.1	5786402	A	G	0/1	intron
NW_018397268.1	3317360	T	C	0/1	intron
NW_018397269.1	3514765	T	A	0/1	intron
NW_018397270.1	592882	T	C	0/1	intron
NW_018397275.1	2263296	A	G	0/1	intron
NW_018397277.1	152025	T	C	0/1	intron
NW_018397282.1	978253	T	C	0/1	intron
NW_018397282.1	1084922	T	C	0/1	intron
NW_018397254.1	5011925	A	G	0/1	intergenic
NW_018397254.1	5925252	T	C	0/1	intergenic
NW_018397254.1	10993880	T	A	0/1	intergenic
NW_018397254.1	12032682	T	C	0/1	intergenic
NW_018397254.1	12038410	A	G	0/1	intergenic
NW_018397254.1	12655237	A	G	0/1	intergenic
NW_018397254.1	12838551	T	C	0/1	intergenic
NW_018397254.1	13213130	T	C	0/1	intergenic
NW_018397254.1	13219243	T	C	0/1	intergenic
NW_018397254.1	13467110	A	G	0/1	intergenic
NW_018397254.1	14270275	T	C	0/1	intergenic
NW_018397254.1	14328975	A	G	0/1	intergenic
NW_018397254.1	14329555	A	G	0/1	intergenic
NW_018397254.1	14602836	T	C	0/1	intergenic
NW_018397254.1	14688576	T	G	0/1	intergenic
NW_018397254.1	14693399	T	C	0/1	intergenic
NW_018397254.1	15155748	A	G	0/1	intergenic
NW_018397254.1	15215296	A	C	0/1	intergenic
NW_018397255.1	3368213	T	C	0/1	intergenic
NW_018397255.1	11317676	T	C	0/1	intergenic
NW_018397255.1	11578315	A	G	0/1	intergenic
NW_018397255.1	12995741	T	C	0/1	intergenic
NW_018397256.1	593141	A	G	0/1	intergenic
NW_018397256.1	594660	A	G	0/1	intergenic
NW_018397256.1	667522	T	C	0/1	intergenic
NW_018397256.1	1536478	A	G	0/1	intergenic
NW_018397256.1	1676541	A	G	0/1	intergenic
NW_018397256.1	2129992	A	G	0/1	intergenic
NW_018397256.1	2871239	T	C	0/1	intergenic
NW_018397256.1	3295751	T	C	0/1	intergenic
NW_018397256.1	3892286	T	C	0/1	intergenic
NW_018397256.1	4606360	T	C	0/1	intergenic
NW_018397256.1	4653561	A	G	0/1	intergenic
NW_018397256.1	5015416	A	G	0/1	intergenic
NW_018397256.1	10245373	A	G	1/1	intergenic
NW_018397257.1	81300	T	A	1/1	intergenic
NW_018397257.1	82140	T	C	0/1	intergenic
NW_018397257.1	208030	T	C	0/1	intergenic
NW_018397257.1	208592	A	G	0/1	intergenic
NW_018397257.1	208800	A	G	1/1	intergenic
NW_018397257.1	208821	A	G	0/1	intergenic
NW_018397257.1	208822	A	G	0/1	intergenic
NW_018397257.1	3337822	T	C	0/1	intergenic
NW_018397257.1	3408375	T	C	0/1	intergenic
NW_018397257.1	3708640	T	C	0/1	intergenic
NW_018397257.1	3732656	T	A	0/1	intergenic
NW_018397257.1	4361273	A	G	0/1	intergenic
NW_018397257.1	7063114	T	A	0/1	intergenic
NW_018397257.1	7284495	T	A	0/1	intergenic
NW_018397257.1	7809984	T	C	1/1	intergenic
NW_018397257.1	7810044	A	G	1/1	intergenic
NW_018397257.1	7810090	T	C	1/1	intergenic
NW_018397258.1	757673	A	T	0/1	intergenic
NW_018397258.1	2836535	T	A	0/1	intergenic
NW_018397258.1	5937575	T	C	0/1	intergenic
NW_018397258.1	8465291	A	G	0/1	intergenic
NW_018397258.1	9042269	A	G	0/1	intergenic
NW_018397258.1	9614640	A	C	0/1	intergenic
NW_018397258.1	10632606	A	G	0/1	intergenic
NW_018397259.1	523905	T	C	0/1	intergenic
NW_018397259.1	894637	T	C	0/1	intergenic
NW_018397259.1	1411828	T	C	0/1	intergenic
NW_018397259.1	4687026	A	T	0/1	intergenic
NW_018397259.1	5011980	A	G	1/1	intergenic
NW_018397259.1	5012437	A	G	0/1	intergenic
NW_018397259.1	5220202	T	C	0/1	intergenic
NW_018397259.1	5248041	T	C	0/1	intergenic
NW_018397259.1	5248694	T	C	0/1	intergenic
NW_018397260.1	752642	T	C	0/1	intergenic
NW_018397260.1	1047264	A	G	0/1	intergenic
NW_018397260.1	1321395	A	G	0/1	intergenic
NW_018397260.1	1426897	A	G	0/1	intergenic
NW_018397260.1	1428579	A	G	0/1	intergenic
NW_018397260.1	1428992	T	C	0/1	intergenic
NW_018397260.1	1430699	T	C	0/1	intergenic
NW_018397260.1	3439672	T	C	1/1	intergenic
NW_018397260.1	3439710	A	G	1/1	intergenic
NW_018397260.1	5391658	T	C	0/1	intergenic
NW_018397260.1	9439284	T	C	0/1	intergenic
NW_018397260.1	9729204	A	G	0/1	intergenic
NW_018397260.1	9733099	A	G	0/1	intergenic
NW_018397261.1	1991561	T	C	0/1	intergenic
NW_018397261.1	2647651	T	G	0/1	intergenic
NW_018397261.1	6500205	A	T	0/1	intergenic
NW_018397261.1	6950672	A	G	0/1	intergenic
NW_018397261.1	7250544	A	C	0/1	intergenic
NW_018397262.1	503162	T	C	0/1	intergenic
NW_018397262.1	542812	T	C	0/1	intergenic
NW_018397262.1	588681	A	G	0/1	intergenic
NW_018397262.1	2480897	A	G	0/1	intergenic
NW_018397262.1	2822227	T	C	0/1	intergenic
NW_018397262.1	2822276	T	C	0/1	intergenic
NW_018397262.1	4647495	T	C	0/1	intergenic
NW_018397262.1	6711303	A	G	0/1	intergenic
NW_018397263.1	3762193	A	G	0/1	intergenic
NW_018397263.1	4689429	A	G	0/1	intergenic
NW_018397263.1	6320299	T	C	0/1	intergenic
NW_018397263.1	6464876	A	G	0/1	intergenic
NW_018397263.1	8064316	A	G	0/1	intergenic
NW_018397264.1	879612	T	G	0/1	intergenic
NW_018397264.1	1034521	A	G	0/1	intergenic
NW_018397264.1	2163089	A	G	0/1	intergenic
NW_018397264.1	4595832	T	A	0/1	intergenic
NW_018397265.1	766243	A	T	1/1	intergenic
NW_018397265.1	1401672	T	G	0/1	intergenic
NW_018397265.1	2073491	A	G	0/1	intergenic
NW_018397265.1	4303572	T	C	0/1	intergenic
NW_018397265.1	4474399	T	C	0/1	intergenic
NW_018397265.1	5816716	A	G	0/1	intergenic
NW_018397265.1	6637194	T	A	0/1	intergenic
NW_018397266.1	151022	T	C	0/1	intergenic
NW_018397266.1	1692882	T	G	0/1	intergenic
NW_018397266.1	2354060	T	C	1/1	intergenic
NW_018397266.1	4263589	T	C	0/1	intergenic
NW_018397266.1	5242525	T	A	0/1	intergenic
NW_018397266.1	6119586	A	G	0/1	intergenic
NW_018397268.1	4102566	A	G	0/1	intergenic
NW_018397268.1	4102902	T	C	1/1	intergenic
NW_018397268.1	4103136	A	G	0/1	intergenic
NW_018397268.1	4347680	A	G	0/1	intergenic
NW_018397268.1	4494618	T	A	0/1	intergenic
NW_018397268.1	5114768	A	G	1/1	intergenic
NW_018397268.1	5823274	T	G	1/1	intergenic
NW_018397269.1	480212	A	G	0/1	intergenic
NW_018397269.1	5160010	A	G	0/1	intergenic
NW_018397269.1	5282715	A	G	0/1	intergenic
NW_018397269.1	5624317	A	G	0/1	intergenic
NW_018397270.1	544918	T	C	0/1	intergenic
NW_018397270.1	609026	A	T	0/1	intergenic
NW_018397270.1	1055810	A	G	0/1	intergenic
NW_018397270.1	2352212	A	G	0/1	intergenic
NW_018397270.1	2352678	A	G	0/1	intergenic
NW_018397270.1	4718001	T	G	0/1	intergenic
NW_018397271.1	163196	T	C	0/1	intergenic
NW_018397271.1	287075	A	G	0/1	intergenic
NW_018397271.1	347225	T	C	0/1	intergenic
NW_018397271.1	698900	T	C	0/1	intergenic
NW_018397271.1	1362692	A	G	0/1	intergenic
NW_018397271.1	1363226	T	C	0/1	intergenic
NW_018397271.1	1394896	T	G	0/1	intergenic
NW_018397272.1	1045018	A	C	0/1	intergenic
NW_018397273.1	389947	A	G	0/1	intergenic
NW_018397273.1	625570	A	G	0/1	intergenic
NW_018397273.1	869985	A	G	0/1	intergenic
NW_018397273.1	924025	T	C	0/1	intergenic
NW_018397273.1	2491620	T	G	0/1	intergenic
NW_018397273.1	3098392	A	G	0/1	intergenic
NW_018397273.1	3098451	A	G	0/1	intergenic
NW_018397273.1	3099911	A	T	0/1	intergenic
NW_018397273.1	3101769	T	C	0/1	intergenic
NW_018397274.1	478919	T	C	0/1	intergenic
NW_018397274.1	1164314	T	G	0/1	intergenic
NW_018397274.1	2172434	T	G	0/1	intergenic
NW_018397274.1	2188759	T	C	0/1	intergenic
NW_018397274.1	2767290	T	C	1/1	intergenic
NW_018397275.1	746382	A	G	0/1	intergenic
NW_018397275.1	1153208	T	A	0/1	intergenic
NW_018397276.1	95063	T	C	0/1	intergenic
NW_018397276.1	255677	A	G	0/1	intergenic
NW_018397276.1	255805	T	A	0/1	intergenic
NW_018397276.1	350147	T	A	0/1	intergenic
NW_018397276.1	597688	A	G	0/1	intergenic
NW_018397276.1	636256	A	C	0/1	intergenic
NW_018397276.1	798740	T	C	0/1	intergenic
NW_018397276.1	881363	T	C	0/1	intergenic
NW_018397276.1	1112851	T	C	0/1	intergenic
NW_018397276.1	1113247	A	G	0/1	intergenic
NW_018397276.1	1113532	A	G	0/1	intergenic
NW_018397276.1	1580476	T	A	0/1	intergenic
NW_018397276.1	1580739	A	T	0/1	intergenic
NW_018397276.1	1617949	T	C	0/1	intergenic
NW_018397276.1	1618035	T	A	0/1	intergenic
NW_018397276.1	2462893	T	C	0/1	intergenic
NW_018397276.1	2560473	A	G	0/1	intergenic
NW_018397276.1	2561532	A	C	0/1	intergenic
NW_018397276.1	2562331	A	G	0/1	intergenic
NW_018397276.1	2562565	A	G	0/1	intergenic
NW_018397276.1	2563830	T	C	0/1	intergenic
NW_018397276.1	2618256	A	G	0/1	intergenic
NW_018397276.1	2820099	T	G	0/1	intergenic
NW_018397276.1	2820794	T	G	0/1	intergenic
NW_018397277.1	217678	A	T	0/1	intergenic
NW_018397277.1	360826	T	C	0/1	intergenic
NW_018397277.1	764000	T	C	0/1	intergenic
NW_018397277.1	764132	A	G	0/1	intergenic
NW_018397277.1	1228877	T	C	0/1	intergenic
NW_018397277.1	2045936	T	C	0/1	intergenic
NW_018397277.1	2552645	A	G	0/1	intergenic
NW_018397277.1	2553135	A	G	0/1	intergenic
NW_018397278.1	636367	T	G	0/1	intergenic
NW_018397278.1	894332	T	C	0/1	intergenic
NW_018397278.1	1619981	A	G	0/1	intergenic
NW_018397280.1	540828	A	G	0/1	intergenic
NW_018397280.1	1027291	A	G	0/1	intergenic
NW_018397280.1	1326998	T	C	0/1	intergenic
NW_018397282.1	231439	T	C	1/1	intergenic
NW_018397282.1	540521	T	A	0/1	intergenic
NW_018397282.1	715812	A	G	0/1	intergenic
NW_018397282.1	975979	T	C	0/1	intergenic
NW_018397282.1	979716	T	A	0/1	intergenic
NW_018397282.1	980325	A	G	0/1	intergenic
NW_018397282.1	981149	A	G	0/1	intergenic
NW_018397282.1	1011969	A	G	0/1	intergenic
NW_018397282.1	1012039	T	C	0/1	intergenic
NW_018397282.1	1012060	A	G	0/1	intergenic
NW_018397282.1	1012061	A	G	0/1	intergenic
NW_018397282.1	1012082	A	G	0/1	intergenic
NW_018397282.1	1012083	A	G	0/1	intergenic
NW_018397282.1	1012180	A	G	0/1	intergenic
NW_018397282.1	1012330	A	G	0/1	intergenic
NW_018397282.1	1012398	A	G	0/1	intergenic
NW_018397284.1	1106978	T	C	0/1	intergenic
NW_018397284.1	1118438	A	C	0/1	intergenic
NW_018397285.1	354100	T	G	0/1	intergenic
NW_018397285.1	801281	T	A	0/1	intergenic
NW_018397287.1	655912	T	C	0/1	intergenic
NW_018397288.1	278896	A	G	1/1	intergenic
NW_018397289.1	107217	T	C	0/1	intergenic
NW_018397289.1	109468	A	G	0/1	intergenic
NW_018397289.1	696353	A	G	0/1	intergenic
NW_018397296.1	120841	T	A	0/1	intergenic
NW_018397296.1	214160	A	G	0/1	intergenic
NW_018397296.1	262131	A	T	0/1	intergenic
NW_018397380.1	14831	A	G	0/1	intergenic
NW_018397413.1	3832	A	G	0/1	intergenic
NW_018397416.1	14114	T	C	0/1	intergenic
NW_018397440.1	12781	A	C	0/1	intergenic
NW_018397555.1	3575	T	C	1/1	intergenic
NW_018397657.1	1981	T	G	1/1	intergenic
NW_018397685.1	337	A	G	0/1	intergenic
NW_018398396.1	12190	T	A	0/1	intergenic
NW_018398410.1	8520	A	G	0/1	intergenic
NW_018398613.1	1881	A	G	0/1	intergenic
NW_018399023.1	8673	A	G	0/1	intergenic
NW_018399309.1	4091	T	C	0/1	intergenic
NW_018399309.1	4435	T	C	0/1	intergenic
NW_018399309.1	4497	A	G	0/1	intergenic
NW_018399467.1	23674	A	G	0/1	intergenic
NW_018399768.1	31933	A	C	0/1	intergenic
NW_018400035.1	1112	T	A	0/1	intergenic
NW_018401115.1	854	A	G	0/1	intergenic
NW_018402836.1	1349	A	G	0/1	intergenic
NW_018402974.1	26051	A	G	0/1	intergenic
NW_018397259.1	8690117	A	G	0/1	pseudogenes
NW_018397261.1	5718735	A	G	0/1	pseudogenes
NW_018397268.1	2138481	A	G	0/1	pseudogenes
NW_018397271.1	3362011	T	C	0/1	pseudogenes
NW_018397272.1	8672	T	C	0/1	pseudogenes
NW_018397272.1	123878	T	C	0/1	pseudogenes
NW_018397273.1	497193	T	C	0/1	pseudogenes

## Sheet: TableS9
Table S9. The RNA variations with 6mA modification
Scaffold	Position	Ref	Alt	Genotype	Region
NW_018397257.1	84952	T	C	0/1	exon
NW_018397258.1	3874871	T	G	0/1	exon
NW_018397258.1	7272354	A	C	0/1	exon
NW_018397259.1	483479	T	G	0/1	exon
NW_018397259.1	2814460	A	G	0/1	exon
NW_018397262.1	3439015	T	G	0/1	exon
NW_018397264.1	3484061	A	C	0/1	exon
NW_018397267.1	1162056	A	G	0/1	exon
NW_018397271.1	3247282	A	C	0/1	exon
NW_018397290.1	360912	T	A	0/1	exon
NW_018402612.1	2140	T	C	0/1	exon
NW_018397260.1	8934060	A	T	0/1	intron
NW_018397261.1	2440801	T	C	0/1	intron
NW_018397258.1	10632606	A	G	1/1	intergenic
NW_018397260.1	1321395	A	G	0/1	intergenic
NW_018397264.1	2163089	A	G	0/1	intergenic
NW_018397265.1	2073491	A	G	1/1	intergenic
NW_018397266.1	2354060	T	C	1/1	intergenic
NW_018397274.1	2767290	T	C	1/1	intergenic

## Sheet: TableS10
Table S10. The number of variants transmitted from DNA to RNA in genes
NAME	Density	0/1_0/0	0/1_0/1	0/1_1/1	1/1_0/0	1/1_0/1	1/1_1/1
LOC110408764	0.00079	1	3	0	0	0	0
LOC110408766	0	1	0	0	0	0	0
LOC110408767	0	1	1	0	0	0	0
LOC110408768	0	0	6	0	0	0	0
LOC110408769	0.00087	0	4	0	0	0	0
LOC110408771	0	0	1	0	0	0	0
LOC110408772	0.00106	1	5	0	0	0	0
LOC110408774	0	0	3	0	0	0	0
LOC110408777	0	0	1	0	0	0	0
LOC110408779	0.00051	0	1	0	0	0	0
LOC110408784	0.00071	1	6	0	0	0	0
LOC110408785	0.00075	0	1	0	0	0	0
LOC110408786	0.00044	0	7	3	0	0	0
LOC110408787	0.00098	3	1	0	0	0	0
LOC110408790	0	1	1	0	0	0	0
LOC110408792	0	0	4	0	0	0	0
LOC110408793	0.00185	0	3	0	0	0	0
LOC110408799	0.00032	0	2	0	0	0	0
LOC110408802	0.00045	1	0	0	0	0	0
LOC110408803	0	0	1	0	0	0	0
LOC110408809	0	0	4	1	0	0	0
LOC110408810	0.00045	0	1	0	0	0	0
LOC110408812	0	0	5	0	0	0	0
LOC110408813	0.00048	0	1	0	0	0	0
LOC110408814	0	0	1	0	0	0	0
LOC110408816	0	0	0	1	0	0	0
LOC110408817	0.00083	0	3	0	0	0	0
LOC110408819	0.00018	1	0	0	0	0	0
LOC110408820	0.00088	1	12	1	0	0	0
LOC110408822	0	0	2	0	0	0	1
LOC110408824	0.00043	1	2	1	0	0	0
LOC110408825	0	0	1	0	0	0	0
LOC110408829	0	0	3	0	0	0	0
LOC110408830	0.00157	1	4	1	0	0	0
LOC110408831	0.00114	0	2	0	0	0	0
LOC110408832	0	0	3	0	0	0	0
LOC110408833	0	0	1	0	0	0	0
LOC110408834	0	0	2	0	0	0	0
LOC110408835	0	0	4	0	0	0	0
LOC110408836	0	0	3	0	0	0	0
LOC110408837	0	0	1	0	0	0	0
LOC110408838	0	1	2	0	0	0	0
LOC110408839	0.00059	1	2	0	0	0	0
LOC110408840	0.00128	0	0	1	0	0	0
LOC110408841	0.00146	0	1	0	0	0	0
LOC110408843	0.00082	1	12	0	0	0	0
LOC110408844	0.00212	2	5	1	0	0	0
LOC110408845	0.00336	0	1	0	0	0	0
LOC110408846	0	0	4	0	0	0	0
LOC110408848	0	0	1	1	0	0	0
LOC110408851	0	2	0	0	0	0	0
LOC110408853	0	0	2	0	0	0	0
LOC110408854	0	0	2	0	0	0	0
LOC110408856	0.00062	1	5	2	0	0	0
LOC110408857	0	0	3	0	0	0	0
LOC110408859	0	0	2	0	0	0	0
LOC110408861	0	4	16	0	0	0	0
LOC110408863	0	1	4	1	0	0	0
LOC110408866	0.00115	0	1	0	0	0	0
LOC110408869	0	0	1	0	0	0	0
LOC110408871	0	0	2	0	0	0	0
LOC110408872	0	0	3	1	0	0	0
LOC110408874	0	0	2	0	0	0	0
LOC110408875	0	0	1	0	0	0	0
LOC110408877	0	0	1	0	0	0	0
LOC110408878	0	0	1	0	0	0	1
LOC110408880	0	0	2	0	0	0	0
LOC110408881	0	0	4	0	0	0	0
LOC110408883	0	0	1	0	0	0	0
LOC110408884	0.00057	0	2	0	0	0	0
LOC110408885	0	0	2	0	0	0	0
LOC110408886	0	0	3	1	0	0	1
LOC110408887	0	1	2	0	0	0	0
LOC110408890	0.00119	0	15	0	0	0	0
LOC110408891	0	0	3	0	0	0	4
LOC110408892	0.00057	1	0	0	0	0	0
LOC110408894	0.00094	0	1	0	0	0	0
LOC110408895	0	0	4	0	0	0	0
LOC110408896	0	0	2	0	0	0	0
LOC110408898	0	0	6	0	0	0	0
LOC110408899	0.00079	0	1	0	0	0	0
LOC110408900	0	0	1	0	0	0	0
LOC110408901	0	0	4	0	0	0	0
LOC110408903	0	1	0	0	0	0	0
LOC110408904	0.00198	0	1	0	0	0	0
LOC110408906	0	0	3	0	0	0	0
LOC110408907	0	0	1	0	0	0	0
LOC110408910	0.00113	0	3	0	0	0	3
LOC110408911	0	0	1	0	0	0	0
LOC110408912	0	0	8	0	0	0	0
LOC110408913	0	0	1	1	0	0	0
LOC110408914	0.00053	0	1	0	0	0	0
LOC110408915	0.00115	1	5	1	0	0	0
LOC110408916	0	0	2	0	0	0	0
LOC110408919	0.00146	1	0	0	0	0	0
LOC110408920	0	0	7	0	0	0	0
LOC110408924	0.00043	0	1	0	0	0	0
LOC110408926	0	0	1	0	0	0	0
LOC110408928	0.00164	0	3	0	0	0	0
LOC110408931	0	0	1	0	0	0	0
LOC110408932	0.00118	0	2	1	0	0	0
LOC110408935	0	0	1	0	0	0	0
LOC110408937	0	0	1	0	0	0	0
LOC110408942	0	0	1	0	0	0	0
LOC110408943	0	0	0	1	0	0	0
LOC110408946	0	0	2	0	0	0	0
LOC110408947	0	0	2	0	0	0	0
LOC110408949	0	0	3	0	0	0	0
LOC110408950	0	0	3	0	0	0	0
LOC110408951	0	0	3	0	0	0	0
LOC110408953	0.00124	0	1	0	0	0	0
LOC110408954	0.00159	1	10	0	0	0	0
LOC110408957	0	0	4	0	0	0	0
LOC110408959	0	0	1	0	0	0	0
LOC110408961	0	1	7	1	0	0	0
LOC110408962	0.00141	0	2	0	0	0	0
LOC110408963	0	0	1	0	0	0	0
LOC110408966	0.00115	0	2	0	0	0	0
LOC110408968	0	0	1	0	0	0	0
LOC110408970	0.00139	0	5	1	0	0	0
LOC110408971	0.00203	1	7	1	0	0	0
LOC110408978	0	1	1	0	0	0	0
LOC110408980	0.00026	1	3	0	0	0	0
LOC110408981	0	1	2	0	0	0	0
LOC110408982	0	0	5	0	0	0	0
LOC110408983	0	0	4	0	0	0	0
LOC110408987	0	0	3	0	0	0	0
LOC110408988	0	0	3	0	0	0	0
LOC110408992	0	0	1	0	0	0	0
LOC110408994	0.00033	1	2	1	0	0	0
LOC110408995	0	0	1	0	0	0	0
LOC110408996	0.00106	0	2	0	0	0	0
LOC110409000	0	1	3	0	0	0	0
LOC110409001	0	0	3	0	0	0	0
LOC110409003	0	1	4	0	0	0	0
LOC110409004	0	0	2	0	0	0	0
LOC110409005	0	0	0	2	0	0	0
LOC110409006	0	1	0	0	0	0	0
LOC110409007	0	1	0	0	0	0	0
LOC110409009	0	0	1	1	0	0	0
LOC110409010	0.00081	0	5	0	0	0	0
LOC110409011	0	0	0	1	0	0	0
LOC110409012	0.00103	0	4	0	0	0	0
LOC110409014	0.00035	3	3	0	0	0	0
LOC110409015	0	0	2	0	0	0	0
LOC110409018	0	0	1	0	0	0	0
LOC110409020	0	1	5	0	0	0	0
LOC110409022	0	1	0	0	0	0	0
LOC110409023	0	0	2	1	0	0	0
LOC110409024	0	0	1	0	0	0	0
LOC110409025	0	0	2	0	0	0	0
LOC110409028	0	0	4	0	0	0	0
LOC110409029	0	1	20	2	0	0	0
LOC110409034	0	0	1	0	0	0	0
LOC110409035	0	0	0	0	0	0	1
LOC110409036	0.00179	0	1	0	0	0	0
LOC110409037	0.00157	0	4	0	0	0	0
LOC110409038	0	0	2	0	0	0	0
LOC110409040	0	0	0	1	0	0	0
LOC110409041	0.001	2	3	1	0	0	0
LOC110409042	0	1	1	0	0	0	0
LOC110409043	0.00064	0	5	0	0	0	0
LOC110409044	0.00139	1	5	1	0	0	0
LOC110409045	0	0	1	0	0	0	0
LOC110409046	0	1	3	1	0	0	0
LOC110409047	0	0	4	0	0	0	0
LOC110409048	0.00129	0	0	0	0	0	1
LOC110409049	0.0009	0	0	1	0	0	0
LOC110409052	0	0	3	0	0	0	0
LOC110409056	0	0	1	0	0	0	0
LOC110409058	0.0016	0	4	0	0	0	0
LOC110409059	0.00297	0	2	1	0	0	0
LOC110409061	0	0	3	0	0	0	0
LOC110409062	0	0	1	0	0	0	0
LOC110409063	0	0	2	0	0	0	0
LOC110409064	0	0	1	0	0	0	0
LOC110409065	0.00027	1	7	0	0	0	0
LOC110409067	0	0	0	1	0	0	0
LOC110409071	0	1	2	0	0	0	0
LOC110409072	0.0031	0	2	0	0	0	0
LOC110409073	0	0	0	1	0	0	0
LOC110409074	0.00057	1	5	0	0	0	0
LOC110409075	0.00045	2	10	3	0	0	0
LOC110409077	0.00054	0	3	0	0	0	0
LOC110409078	0	0	0	0	0	0	1
LOC110409080	0	0	2	0	0	0	0
LOC110409085	0.00206	1	3	0	0	0	0
LOC110409086	0	0	3	0	0	0	0
LOC110409087	0	0	1	0	0	0	0
LOC110409088	0.00071	0	3	1	0	0	0
LOC110409089	0.00094	0	3	1	0	0	0
LOC110409092	0	1	0	1	0	0	0
LOC110409094	0.00062	0	1	0	0	0	0
LOC110409096	0	0	3	0	0	0	0
LOC110409098	0	0	1	0	0	0	0
LOC110409100	0	0	3	0	0	0	0
LOC110409102	0	0	1	0	0	0	0
LOC110409107	0	0	2	0	0	0	0
LOC110409109	0	0	2	0	0	0	0
LOC110409111	0	0	2	0	0	0	0
LOC110409114	0.00123	0	1	0	0	0	4
LOC110409120	0	0	0	2	0	0	0
LOC110409122	0.00104	1	8	0	0	0	0
LOC110409123	0	0	1	0	0	0	0
LOC110409130	0.00156	0	2	0	0	0	0
LOC110409131	0.00185	0	0	0	0	0	1
LOC110409132	0.0016	6	9	0	0	0	0
LOC110409135	0	0	1	0	0	0	0
LOC110409136	0	1	0	0	0	0	0
LOC110409137	0	2	1	0	0	0	0
LOC110409138	0	0	3	0	0	0	0
LOC110409142	0.00033	0	1	0	0	0	0
LOC110409143	0	0	0	0	0	0	1
LOC110409146	0	0	3	0	0	0	0
LOC110409150	0	0	0	0	0	0	1
LOC110409151	0	0	1	0	0	0	0
LOC110409154	0	0	1	0	0	0	0
LOC110409155	0.00099	1	2	0	0	0	0
LOC110409157	0	0	1	0	0	0	0
LOC110409159	0.00193	0	4	1	0	0	0
LOC110409161	0.00228	0	0	1	0	0	1
LOC110409162	0	0	1	0	0	0	0
LOC110409163	0.00045	0	6	0	0	0	0
LOC110409165	0	0	0	0	0	0	1
LOC110409166	0	0	3	0	0	0	0
LOC110409167	0.00049	0	11	0	0	0	0
LOC110409171	0.00089	2	4	1	0	0	0
LOC110409172	0	0	1	0	0	0	0
LOC110409175	0.00076	0	0	1	0	0	0
LOC110409177	0.00288	1	1	0	0	0	0
LOC110409179	0	0	1	0	0	0	0
LOC110409181	0	0	3	0	0	0	0
LOC110409183	0.00066	2	2	4	0	0	0
LOC110409184	0.00128	0	1	0	0	0	0
LOC110409185	0.00099	0	9	0	0	0	0
LOC110409186	0	1	5	5	0	0	0
LOC110409187	0	0	1	0	0	0	1
LOC110409189	0	1	0	0	0	0	0
LOC110409190	0	0	1	0	0	0	0
LOC110409192	0	0	2	0	0	0	0
LOC110409194	0	0	1	0	0	0	0
LOC110409197	0.00244	0	1	0	0	0	0
LOC110409199	0.00069	0	1	0	0	0	0
LOC110409201	0	2	6	0	0	0	0
LOC110409203	0.00194	0	2	0	0	0	0
LOC110409204	0	0	2	0	0	0	0
LOC110409207	0	0	1	0	0	0	0
LOC110409208	0.00061	7	16	2	0	0	0
LOC110409209	0.00116	0	3	0	0	0	0
LOC110409210	0	0	3	1	0	0	0
LOC110409211	0	0	2	0	0	0	0
LOC110409215	0.0009	0	1	0	0	0	0
LOC110409219	0	0	2	0	0	0	0
LOC110409220	0	0	2	0	0	0	0
LOC110409221	0	0	1	1	0	0	0
LOC110409223	0	0	1	0	0	0	0
LOC110409224	0.00067	1	4	0	0	0	0
LOC110409227	0	0	1	0	0	0	0
LOC110409229	0	0	3	0	0	0	1
LOC110409230	0.00176	0	2	0	0	0	0
LOC110409232	0	0	6	0	0	0	0
LOC110409233	0	0	1	0	0	0	0
LOC110409235	0	0	3	0	0	0	0
LOC110409236	0	0	2	0	0	0	0
LOC110409237	0	0	1	0	0	0	0
LOC110409238	0.00025	0	4	0	0	0	0
LOC110409243	0.00157	2	0	0	0	0	2
LOC110409244	0	6	18	4	0	0	0
LOC110409246	0	0	1	0	0	0	0
LOC110409247	0	0	1	0	0	0	0
LOC110409249	0	0	0	0	0	0	1
LOC110409250	0.00098	0	9	0	0	0	2
LOC110409252	0.00247	1	9	1	0	0	0
LOC110409254	0.00045	0	2	0	0	0	0
LOC110409255	0	1	0	0	0	0	0
LOC110409256	0	0	1	0	0	0	0
LOC110409259	0.00103	0	2	0	0	0	0
LOC110409261	0	0	0	1	0	0	0
LOC110409264	0.00079	3	9	3	0	0	0
LOC110409265	0	0	5	0	0	0	0
LOC110409266	0	3	20	0	0	0	0
LOC110409267	0.00106	5	10	1	0	0	0
LOC110409270	0	0	2	0	0	0	0
LOC110409271	0.00029	0	2	0	0	0	0
LOC110409273	0.00099	0	1	0	0	0	0
LOC110409274	0	1	4	0	0	0	0
LOC110409276	0	1	2	0	0	0	0
LOC110409278	0	0	1	0	0	0	0
LOC110409279	0.00169	0	1	2	0	0	0
LOC110409281	0	1	3	0	0	0	0
LOC110409284	0	0	1	1	0	0	0
LOC110409286	0.00049	2	1	1	0	0	0
LOC110409288	0	0	2	0	0	0	0
LOC110409292	0.00106	0	4	0	0	0	0
LOC110409295	0	0	1	0	0	0	0
LOC110409298	0.00399	0	1	0	0	0	0
LOC110409302	0.0007	0	1	0	0	0	0
LOC110409303	0	0	3	0	0	0	0
LOC110409304	0.00092	0	1	0	0	0	0
LOC110409305	0	0	1	0	0	0	0
LOC110409306	0	0	2	0	0	0	0
LOC110409308	0.00083	3	11	3	0	0	0
LOC110409310	0.00019	0	3	0	0	0	0
LOC110409311	0.00039	0	3	0	0	0	0
LOC110409312	0.00041	3	13	1	0	0	0
LOC110409313	0.00112	0	1	0	0	0	0
LOC110409315	0	0	14	0	0	0	0
LOC110409319	0.00234	0	1	0	0	0	0
LOC110409320	0	0	6	0	0	0	0
LOC110409323	0	0	2	0	0	0	0
LOC110409325	0	0	0	6	0	0	0
LOC110409326	0	0	1	0	0	0	0
LOC110409328	0	0	2	1	0	0	0
LOC110409331	0.00073	1	3	0	0	0	0
LOC110409333	0.00357	0	1	0	0	0	4
LOC110409334	0	0	5	1	0	0	0
LOC110409336	0	0	3	0	0	0	0
LOC110409337	0	0	1	0	0	0	0
LOC110409341	0	0	1	0	0	0	0
LOC110409343	0	2	2	0	0	0	0
LOC110409344	0	0	1	0	0	0	0
LOC110409347	0.00089	1	3	3	0	0	0
LOC110409348	0	0	2	0	0	0	0
LOC110409350	0	1	10	0	0	0	0
LOC110409351	0.0015	0	1	0	0	0	0
LOC110409353	0	0	1	0	0	0	0
LOC110409354	0.00147	6	32	1	0	0	0
LOC110409358	0	0	2	0	0	0	0
LOC110409361	0	0	1	0	0	0	0
LOC110409364	0	1	8	0	0	0	0
LOC110409365	0.00143	0	0	1	0	0	0
LOC110409366	0	0	1	0	0	0	0
LOC110409368	0.00037	0	0	1	0	0	0
LOC110409372	0	0	1	0	0	0	0
LOC110409373	0	1	0	0	0	0	0
LOC110409376	0	0	2	0	0	0	0
LOC110409378	0	0	1	0	0	0	0
LOC110409380	0	1	0	0	0	0	0
LOC110409382	0.0016	0	4	2	0	0	0
LOC110409384	0	0	1	0	0	0	0
LOC110409386	0.00027	0	7	0	0	0	0
LOC110409387	0.00071	1	0	0	0	0	0
LOC110409388	0.00085	0	0	1	0	0	0
LOC110409391	0.00174	1	1	0	0	0	0
LOC110409392	0	0	1	0	0	0	0
LOC110409395	0	1	0	2	0	0	0
LOC110409400	0	0	3	0	0	0	0
LOC110409401	0	0	2	0	0	0	0
LOC110409404	0	1	3	0	0	0	0
LOC110409405	0	0	5	0	0	0	0
LOC110409406	0	2	7	0	0	0	0
LOC110409407	0	0	4	2	0	0	0
LOC110409408	0	0	1	0	0	0	0
LOC110409417	0	0	1	0	0	0	0
LOC110409418	0	0	1	0	0	0	0
LOC110409420	0.00148	0	1	0	0	0	0
LOC110409421	0.00056	0	3	0	0	0	0
LOC110409427	0	0	1	0	0	0	0
LOC110409428	0.00092	0	4	0	0	0	0
LOC110409433	0	0	13	0	0	0	0
LOC110409435	0	0	1	0	0	0	0
LOC110409437	0.0018	0	2	0	0	0	1
LOC110409438	0.00092	1	0	0	0	0	0
LOC110409441	0.00028	0	5	0	0	0	0
LOC110409442	0	10	8	0	0	0	0
LOC110409443	0.00061	0	1	0	0	0	0
LOC110409444	0.0008	4	12	1	0	0	0
LOC110409445	0	0	1	0	0	0	0
LOC110409449	0.00204	0	1	0	0	0	0
LOC110409453	0.0006	0	1	0	0	0	0
LOC110409454	0	0	3	0	0	0	0
LOC110409456	0	0	1	0	0	0	0
LOC110409464	0.00085	1	1	1	0	0	0
LOC110409465	0.00126	0	20	0	0	0	0
LOC110409466	0	0	4	3	0	0	0
LOC110409467	0.00129	0	6	0	0	0	0
LOC110409468	0	0	2	1	0	0	0
LOC110409469	0	1	1	0	0	0	0
LOC110409473	0.0071	0	1	0	0	0	0
LOC110409476	0.00134	1	2	0	0	0	0
LOC110409477	0	0	1	0	0	0	0
LOC110409478	0	1	0	0	0	0	0
LOC110409479	0	0	5	1	0	0	0
LOC110409481	0	2	4	0	0	0	1
LOC110409482	0	0	1	0	0	0	0
LOC110409483	0.00164	0	9	0	0	0	0
LOC110409485	0	0	2	0	0	0	0
LOC110409489	0	0	1	0	0	0	0
LOC110409492	0	0	1	0	0	0	0
LOC110409493	0	3	7	1	0	0	0
LOC110409494	0	1	3	0	0	0	0
LOC110409500	0	0	5	0	0	0	0
LOC110409502	0	0	1	0	0	0	0
LOC110409504	0	2	0	0	0	0	0
LOC110409508	0	0	3	0	0	0	0
LOC110409510	0	2	1	0	0	0	0
LOC110409511	0.00253	0	1	0	0	0	0
LOC110409512	0.00102	0	3	0	0	0	0
LOC110409514	0	0	1	0	0	0	0
LOC110409517	0	0	3	0	0	0	0
LOC110409518	0	1	0	0	0	0	0
LOC110409519	0	0	1	1	0	0	0
LOC110409520	0	0	2	0	0	0	0
LOC110409521	0.00143	1	6	0	0	0	0
LOC110409523	0	0	3	0	0	0	0
LOC110409525	0	0	3	0	0	0	0
LOC110409526	0.00118	0	3	0	0	0	0
LOC110409527	0	1	8	1	0	0	0
LOC110409528	0	0	2	0	0	0	0
LOC110409534	0	0	1	0	0	0	0
LOC110409535	0.00183	0	9	1	0	0	0
LOC110409536	0	0	2	0	0	0	0
LOC110409538	0	1	13	0	0	0	0
LOC110409540	0.00211	0	7	0	0	0	0
LOC110409542	0	0	4	0	0	0	0
LOC110409546	0.0005	5	29	1	0	0	0
LOC110409548	0.00034	0	1	0	0	0	0
LOC110409549	0	0	1	0	0	0	0
LOC110409550	0	0	2	0	0	0	0
LOC110409552	0.00077	0	0	1	0	0	0
LOC110409554	0	0	7	1	0	0	0
LOC110409556	0	0	1	0	0	0	0
LOC110409560	0.00187	0	2	0	0	0	0
LOC110409564	0	0	3	0	0	0	0
LOC110409566	0	0	2	0	0	0	0
LOC110409567	0.00086	0	1	1	0	0	0
LOC110409568	0.00108	0	4	1	0	0	0
LOC110409569	0.00071	0	1	0	0	0	0
LOC110409570	0.00087	0	4	0	0	0	0
LOC110409571	0	0	3	0	0	0	0
LOC110409572	0.00078	0	1	0	0	0	0
LOC110409574	0	0	1	0	0	0	0
LOC110409575	0	0	8	0	0	0	0
LOC110409577	0	0	1	0	0	0	0
LOC110409579	0	0	0	1	0	0	0
LOC110409580	0.00181	1	8	0	0	0	0
LOC110409582	0	1	2	1	0	0	0
LOC110409584	0.0004	1	1	1	0	0	0
LOC110409585	0	0	1	0	0	0	0
LOC110409586	0.00091	1	7	1	0	0	0
LOC110409587	0	0	1	0	0	0	0
LOC110409589	0.00078	0	5	0	0	0	0
LOC110409590	0	0	2	0	0	0	0
LOC110409591	0	0	4	1	0	0	0
LOC110409592	0.00182	0	1	0	0	0	0
LOC110409596	0	0	1	0	0	0	0
LOC110409597	0.00045	0	4	2	0	0	0
LOC110409603	0	0	0	1	0	0	0
LOC110409604	0	0	4	0	0	0	0
LOC110409605	0	3	18	1	0	0	0
LOC110409606	0.00055	0	1	0	0	0	0
LOC110409608	0.00061	1	4	0	0	0	0
LOC110409610	0	0	2	0	0	0	0
LOC110409613	0	0	3	0	0	0	0
LOC110409621	0	0	1	0	0	0	0
LOC110409625	0.00089	0	1	1	0	0	0
LOC110409626	0.00087	0	1	0	0	0	0
LOC110409628	0	0	1	0	0	0	0
LOC110409633	0	3	5	0	0	0	0
LOC110409635	0	0	1	1	0	0	0
LOC110409637	0.00301	0	1	1	0	0	0
LOC110409641	0.00091	5	29	1	0	0	0
LOC110409642	0.00047	0	6	1	0	0	0
LOC110409643	0	2	0	0	0	0	0
LOC110409644	0	0	2	0	0	0	0
LOC110409645	0.00351	0	2	0	0	0	0
LOC110409648	0.00088	1	4	1	0	0	0
LOC110409654	0	0	1	0	0	0	0
LOC110409655	0	0	1	0	0	0	0
LOC110409656	0.00043	3	8	1	0	0	0
LOC110409657	0	0	1	0	0	0	0
LOC110409659	0	1	5	1	0	0	0
LOC110409660	0	0	0	1	0	0	0
LOC110409664	0	0	1	1	0	0	0
LOC110409670	0.00084	0	0	0	0	0	2
LOC110409671	0	2	1	0	0	0	0
LOC110409672	0	0	1	0	0	0	0
LOC110409673	0	0	1	0	0	0	0
LOC110409676	0.00198	0	1	0	0	0	0
LOC110409677	0.00139	0	2	0	0	0	0
LOC110409679	0	1	4	0	0	0	0
LOC110409680	0.00069	0	1	0	0	0	0
LOC110409681	0.00031	0	2	0	0	0	0
LOC110409686	0.00068	0	6	0	0	0	0
LOC110409687	0	0	1	0	0	0	0
LOC110409688	0	1	0	0	0	0	0
LOC110409693	0	0	0	1	0	0	0
LOC110409694	0	1	2	0	0	0	1
LOC110409695	0.00166	0	2	0	0	0	0
LOC110409697	0	0	0	1	0	0	0
LOC110409698	0	2	5	2	0	0	0
LOC110409699	0.00066	1	3	0	0	0	0
LOC110409701	0	0	0	1	0	0	0
LOC110409702	0	0	1	0	0	0	0
LOC110409703	0	0	1	0	0	0	0
LOC110409705	0	0	1	0	0	0	0
LOC110409708	0.0011	0	2	0	0	0	0
LOC110409710	0	0	1	0	0	0	0
LOC110409711	0.00196	1	2	0	0	0	0
LOC110409712	0	0	0	2	0	0	0
LOC110409714	0	0	0	1	0	0	0
LOC110409717	0.0006	2	6	0	0	0	0
LOC110409721	0.00073	0	3	0	0	0	0
LOC110409722	0.00158	0	1	0	0	0	0
LOC110409725	0.00124	0	2	0	0	0	0
LOC110409726	0	0	1	0	0	0	0
LOC110409727	0.0008	0	2	0	0	0	0
LOC110409728	0.00053	0	1	0	0	0	0
LOC110409729	0.00106	1	3	0	0	0	0
LOC110409730	0.00308	0	1	0	0	0	0
LOC110409731	0	0	3	0	0	0	0
LOC110409732	0.00043	0	1	0	0	0	0
LOC110409735	0	2	9	1	0	0	0
LOC110409737	0	0	2	0	0	0	0
LOC110409739	0	1	1	0	0	0	0
LOC110409741	0	0	1	0	0	0	0
LOC110409748	0.00098	6	3	2	0	0	0
LOC110409751	0.00171	4	2	0	0	0	0
LOC110409754	0	0	4	0	0	0	0
LOC110409755	0	0	1	0	0	0	0
LOC110409757	0	0	1	0	0	0	0
LOC110409758	0.00159	0	2	0	0	0	0
LOC110409760	0.00111	1	0	0	0	0	0
LOC110409761	0	0	6	0	0	0	0
LOC110409762	0.00165	2	8	0	0	0	0
LOC110409764	0	0	5	0	0	0	0
LOC110409767	0	1	3	0	0	0	0
LOC110409768	0	0	0	0	0	0	1
LOC110409769	0.00407	0	1	0	0	0	0
LOC110409772	0	0	1	0	0	0	0
LOC110409774	0	0	0	1	0	0	0
LOC110409775	0.00061	0	1	0	0	0	0
LOC110409778	0	1	10	1	0	0	0
LOC110409779	0	0	1	0	0	0	0
LOC110409780	0	0	2	1	0	0	0
LOC110409784	0	0	1	0	0	0	0
LOC110409785	0	2	13	1	0	0	0
LOC110409789	0	0	1	0	0	0	0
LOC110409790	0	0	2	0	0	0	0
LOC110409792	0	0	1	1	0	0	0
LOC110409795	0	0	4	0	0	0	0
LOC110409799	0	0	1	0	0	0	0
LOC110409801	0	0	1	0	0	0	0
LOC110409805	0	1	6	3	0	0	0
LOC110409807	0	1	1	0	0	0	2
LOC110409808	0	3	15	2	0	0	0
LOC110409809	0	0	10	0	0	0	0
LOC110409810	0	1	5	0	0	0	0
LOC110409812	0.00177	0	1	0	0	0	0
LOC110409813	0	0	3	0	0	0	0
LOC110409814	0.00066	0	1	0	0	0	0
LOC110409815	0.00144	0	2	0	0	0	0
LOC110409820	0	0	2	0	0	0	0
LOC110409821	0.00078	0	3	0	0	0	0
LOC110409822	0.00083	2	1	0	0	0	0
LOC110409823	0.00139	0	1	0	0	0	0
LOC110409825	0	2	9	0	0	0	0
LOC110409828	0	0	7	0	0	0	0
LOC110409831	0	0	1	0	0	0	0
LOC110409833	0	0	1	0	0	0	0
LOC110409834	0	0	4	0	0	0	0
LOC110409837	0	0	2	0	0	0	0
LOC110409838	0	2	19	1	0	0	0
LOC110409840	0	0	1	0	0	0	0
LOC110409843	0.00133	0	12	0	0	0	0
LOC110409845	0.00162	0	2	0	0	0	0
LOC110409846	0.00168	0	1	0	0	0	0
LOC110409847	0.00148	0	1	0	0	0	0
LOC110409850	0	0	2	0	0	0	2
LOC110409851	0.0003	0	2	0	0	0	0
LOC110409852	0	0	1	0	0	0	0
LOC110409853	0.00041	1	3	1	0	0	0
LOC110409855	0	1	2	0	0	0	0
LOC110409861	0.00194	0	3	0	0	0	0
LOC110409862	0.00069	0	3	0	0	0	0
LOC110409865	0	0	1	0	0	0	0
LOC110409867	0.00045	0	2	0	0	0	0
LOC110409870	0	0	1	0	0	0	1
LOC110409871	0	0	1	0	0	0	1
LOC110409873	0	0	2	0	0	0	0
LOC110409877	0	0	1	0	0	0	0
LOC110409878	0.00104	1	7	3	0	0	0
LOC110409879	0	1	14	5	0	0	0
LOC110409880	0.00017	2	3	2	0	0	0
LOC110409885	0	0	2	1	0	0	0
LOC110409886	0	0	2	0	0	0	0
LOC110409887	0	0	1	0	0	0	0
LOC110409888	0.00066	3	15	1	0	0	0
LOC110409890	0	0	13	0	0	0	0
LOC110409893	0	0	2	0	0	0	0
LOC110409896	0	0	8	0	0	0	0
LOC110409900	0.00052	0	4	2	0	0	0
LOC110409901	0.00074	0	2	1	0	0	0
LOC110409902	0	0	1	0	0	0	0
LOC110409903	0	0	1	0	0	0	0
LOC110409904	0.00187	0	3	0	0	0	0
LOC110409906	0	0	2	0	0	0	0
LOC110409907	0.00037	0	1	0	0	0	0
LOC110409909	0	1	7	0	0	0	0
LOC110409913	0	0	2	0	0	0	0
LOC110409914	0	0	4	0	0	0	0
LOC110409915	0.00056	0	0	0	0	0	3
LOC110409916	0.00087	0	2	0	0	0	0
LOC110409920	0.00076	0	2	0	0	0	0
LOC110409921	0	0	2	0	0	0	0
LOC110409922	0	0	1	0	0	0	0
LOC110409923	0.00177	0	3	0	0	0	0
LOC110409924	0	0	2	0	0	0	0
LOC110409927	0	0	0	0	0	0	1
LOC110409929	0	1	1	3	0	0	0
LOC110409931	0	1	0	0	0	0	0
LOC110409934	0.00251	0	1	0	0	0	0
LOC110409935	0.00157	1	1	0	0	0	0
LOC110409937	0	0	2	0	0	0	0
LOC110409938	0.00078	1	2	0	0	0	0
LOC110409939	0	0	4	0	0	0	0
LOC110409942	0	0	0	1	0	0	0
LOC110409943	0.00081	0	1	0	0	0	0
LOC110409944	0.00055	0	4	0	0	0	0
LOC110409946	0.00087	0	3	0	0	0	0
LOC110409950	0	0	2	0	0	0	0
LOC110409953	0	0	4	0	0	0	0
LOC110409954	0	5	5	1	0	0	0
LOC110409956	0.00034	2	11	0	0	0	0
LOC110409957	0.001	0	1	0	0	0	0
LOC110409959	0.00066	0	1	0	0	0	0
LOC110409960	0	0	2	1	0	0	0
LOC110409961	0	0	0	1	0	0	0
LOC110409965	0.00145	0	3	0	0	0	0
LOC110409968	0	0	4	0	0	0	0
LOC110409969	0	1	0	0	0	0	0
LOC110409971	0	0	1	0	0	0	0
LOC110409973	0	1	10	0	0	0	0
LOC110409974	0	0	0	1	0	0	0
LOC110409975	0.00112	1	10	0	0	0	0
LOC110409976	0	1	3	4	0	0	0
LOC110409977	0.00089	0	1	0	0	0	0
LOC110409979	0	0	3	0	0	0	0
LOC110409980	0	0	1	0	0	0	0
LOC110409981	0.0002	1	9	0	0	0	0
LOC110409984	0	0	5	0	0	0	0
LOC110409986	0	0	4	0	0	0	0
LOC110409987	0	0	6	0	0	0	0
LOC110409989	0.00051	0	2	0	0	0	0
LOC110409991	0	1	5	0	0	0	0
LOC110409992	0	0	4	0	0	0	0
LOC110409994	0	0	5	0	0	0	0
LOC110409995	0.00091	0	4	0	0	0	0
LOC110409996	0.0013	0	8	0	0	0	0
LOC110409997	0.00108	0	4	0	0	0	0
LOC110410001	0.00102	0	4	1	0	0	0
LOC110410002	0.00038	0	1	0	0	0	0
LOC110410003	0.00225	0	5	0	0	0	0
LOC110410004	0	0	2	0	0	0	0
LOC110410006	0	0	1	0	0	0	0
LOC110410007	0.0008	0	1	0	0	0	0
LOC110410008	0.00063	0	1	0	0	0	0
LOC110410012	0.00197	1	10	0	0	0	0
LOC110410014	0.00094	2	8	2	0	0	2
LOC110410016	0.00027	6	21	4	0	0	0
LOC110410019	0.00059	0	3	1	0	0	0
LOC110410020	0.00222	1	0	0	0	0	0
LOC110410021	0.00137	0	0	1	0	0	0
LOC110410023	0	0	1	0	0	0	1
LOC110410031	0	0	3	0	0	0	0
LOC110410039	0	1	2	1	0	0	0
LOC110410045	0	0	5	2	0	0	0
LOC110410046	0.00036	0	3	1	0	0	0
LOC110410050	0.00049	1	6	0	0	0	0
LOC110410051	0.00166	0	3	0	0	0	0
LOC110410055	0	2	0	0	0	0	0
LOC110410056	0	0	1	0	0	0	0
LOC110410057	0	1	3	0	0	0	0
LOC110410059	0.00526	0	0	1	0	0	0
LOC110410061	0	2	13	4	0	0	0
LOC110410066	0	0	2	0	0	0	0
LOC110410067	0.00023	1	4	1	0	0	0
LOC110410069	0	0	1	0	0	0	0
LOC110410073	0.00033	0	4	1	0	0	0
LOC110410074	0	0	7	0	0	0	0
LOC110410075	0	0	0	1	0	0	0
LOC110410085	0.00068	0	4	0	0	0	0
LOC110410086	0.001	3	30	0	0	0	0
LOC110410087	0.00034	0	10	5	0	0	0
LOC110410088	0	0	6	0	0	0	0
LOC110410089	0	0	3	0	0	0	0
LOC110410090	0.00097	2	7	0	0	0	3
LOC110410092	0.00024	1	6	0	0	0	0
LOC110410096	0	1	3	0	0	0	0
LOC110410100	0.00118	0	7	4	0	0	0
LOC110410105	0.00143	0	0	0	0	0	1
LOC110410106	0	0	3	0	0	0	0
LOC110410109	0	1	0	0	0	0	0
LOC110410110	0	0	1	0	0	0	0
LOC110410111	0.00056	2	16	3	0	0	0
LOC110410114	0	1	3	0	0	0	0
LOC110410119	0	1	0	0	0	0	0
LOC110410120	0.00029	2	15	2	0	0	0
LOC110410123	0.0012	0	0	0	0	0	3
LOC110410124	0	0	6	1	0	0	0
LOC110410130	0	0	1	1	0	0	0
TRNAE-UUC	0	0	1	0	0	0	0
LOC110410159	0	0	2	0	0	0	0
LOC110410161	0	0	2	0	0	0	0
LOC110410162	0.00181	0	4	0	0	0	0
LOC110410163	0	0	1	0	0	0	0
LOC110410164	0	0	6	0	0	0	0
LOC110410166	0.00135	0	3	1	0	0	0
LOC110410168	0.00139	1	0	1	0	0	0
LOC110410169	0	0	1	0	0	0	0
LOC110410171	0	0	4	0	0	0	0
LOC110410172	0.00097	0	1	0	0	0	0
LOC110410173	0	0	1	0	0	0	0
LOC110410177	0	0	2	0	0	0	0
LOC110410179	0.00123	0	4	0	0	0	0
LOC110410180	0	0	2	0	0	0	0
LOC110410181	0	0	1	0	0	0	0
LOC110410182	0.0008	1	2	0	0	0	0
LOC110410184	0.0007	0	7	2	0	0	0
LOC110410187	0.00247	0	8	1	0	0	0
LOC110410188	0.00152	0	13	0	0	0	0
LOC110410189	0	0	2	0	0	0	0
LOC110410190	0	0	1	0	0	0	0
LOC110410192	0.00032	1	0	0	0	0	0
LOC110410193	0.00123	0	2	3	0	0	0
LOC110410194	0	0	7	0	0	0	0
LOC110410195	0	1	0	0	0	0	0
LOC110410196	0	1	0	0	0	0	0
LOC110410197	0.00073	0	1	0	0	0	0
LOC110410198	0	0	2	0	0	0	0
LOC110410199	0.00048	0	16	0	0	0	0
LOC110410200	0.00061	8	8	3	0	0	0
LOC110410201	0	2	13	1	0	0	0
LOC110410202	0.00121	0	2	0	0	0	0
LOC110410206	0.00038	0	3	0	0	0	0
LOC110410208	0	0	2	0	0	0	0
LOC110410209	0.00049	0	6	1	0	0	0
LOC110410210	0	0	6	0	0	0	0
LOC110410211	0	0	3	0	0	0	0
LOC110410212	0.00053	0	16	7	0	0	0
LOC110410213	0	0	2	0	0	0	0
LOC110410215	0.00075	0	4	0	0	0	0
LOC110410217	0.00083	2	4	0	0	0	0
LOC110410218	0	0	2	0	0	0	4
LOC110410220	0.00061	0	1	0	0	0	0
LOC110410222	0.00111	0	3	0	0	0	0
LOC110410223	0.00189	0	2	0	0	0	0
LOC110410224	0.00204	0	2	0	0	0	0
LOC110410225	0.00098	0	2	0	0	0	0
LOC110410226	0	0	10	0	0	0	0
LOC110410227	0	0	7	0	0	0	0
LOC110410231	0	0	1	0	0	0	0
LOC110410233	0.00087	0	3	0	0	0	0
LOC110410234	0	1	3	0	0	0	0
LOC110410235	0	0	2	0	0	0	0
LOC110410236	0	2	1	1	0	0	0
LOC110410239	0.00131	0	1	0	0	0	0
LOC110410242	0.00148	1	1	0	0	0	0
LOC110410244	0.00074	2	7	0	0	0	0
LOC110410245	0	0	2	0	0	0	0
LOC110410248	0	0	0	1	0	0	0
LOC110410250	0	0	0	1	0	0	0
LOC110410252	0	0	7	0	0	0	0
LOC110410259	0	0	3	0	0	0	0
LOC110410260	0	0	2	0	0	0	0
LOC110410263	0.00129	0	2	0	0	0	0
LOC110410264	0.00109	0	3	0	0	0	0
LOC110410268	0	0	9	0	0	0	0
LOC110410269	0.00083	0	5	0	0	0	0
LOC110410271	0	0	5	0	0	0	0
LOC110410272	0	1	3	0	0	0	0
LOC110410273	0	0	10	2	0	0	0
LOC110410274	0	0	6	0	0	0	0
LOC110410275	0.00052	0	23	2	0	0	0
LOC110410276	0	1	8	3	0	0	0
LOC110410277	0	0	1	0	0	0	0
LOC110410278	0.00093	0	3	1	0	0	0
LOC110410279	0.00275	2	4	0	0	0	0
LOC110410280	0	2	9	2	0	0	0
LOC110410281	0	0	2	0	0	0	0
LOC110410285	0	0	2	2	0	0	0
LOC110410286	0.00052	0	3	0	0	0	0
LOC110410287	0.00096	0	2	0	0	0	0
LOC110410288	0.0015	0	10	1	0	0	0
LOC110410289	0.00162	0	1	0	0	0	0
LOC110410290	0	0	3	0	0	0	0
LOC110410294	0	0	1	0	0	0	0
LOC110410295	0.00207	0	2	0	0	0	0
LOC110410296	0	0	5	0	0	0	0
LOC110410297	0	0	5	0	0	0	0
LOC110410300	0	0	5	0	0	0	0
LOC110410306	0	0	3	0	0	0	0
LOC110410307	0.00052	0	4	0	0	0	0
LOC110410308	0.00078	0	4	0	0	0	0
LOC110410311	0.00047	0	1	0	0	0	0
LOC110410312	0	9	17	0	0	0	0
LOC110410313	0.00113	1	16	3	0	0	0
LOC110410316	0.00139	0	1	1	0	0	0
LOC110410318	0.00032	0	5	0	0	0	0
LOC110410319	0	1	5	3	0	0	0
LOC110410321	0.00043	0	3	0	0	0	0
LOC110410322	0	0	1	0	0	0	0
LOC110410324	0.00075	0	2	0	0	0	0
LOC110410326	0	1	0	0	0	0	0
LOC110410327	0	0	1	0	0	0	0
LOC110410328	0	0	3	0	0	0	0
LOC110410329	0	0	1	0	0	0	0
LOC110410330	0.00169	0	1	0	0	0	0
LOC110410331	0	0	4	0	0	0	0
LOC110410332	0.00387	1	4	2	0	0	0
LOC110410334	0	2	9	3	0	0	0
LOC110410335	0.00036	2	7	0	0	0	0
LOC110410336	0.00037	0	1	0	0	0	0
LOC110410340	0	0	2	4	0	0	0
LOC110410342	0	0	4	0	0	0	0
LOC110410343	0	0	1	0	0	0	0
LOC110410345	0.00289	0	0	3	0	0	0
LOC110410346	0.0009	0	2	2	0	0	0
LOC110410348	0	1	2	1	0	0	0
LOC110410350	0	0	1	0	0	0	0
LOC110410353	0.00199	1	4	1	0	0	0
LOC110410356	0.00085	0	3	1	0	0	0
LOC110410357	0.00048	0	3	1	0	0	0
LOC110410358	0	0	3	0	0	0	0
LOC110410362	0	0	1	0	0	0	0
LOC110410363	0	1	0	0	0	0	0
LOC110410366	0.00243	1	0	1	0	0	0
LOC110410367	0.00063	1	4	0	0	0	0
LOC110410368	0	0	1	0	0	0	0
LOC110410369	0	0	1	0	0	0	0
LOC110410370	0.00039	0	4	0	0	0	0
LOC110410371	0	0	1	0	0	0	0
LOC110410373	0	0	0	2	0	0	0
LOC110410374	0	1	8	0	0	0	0
LOC110410375	0	0	7	0	0	0	0
LOC110410376	0	0	1	0	0	0	0
LOC110410382	0.00041	0	0	1	0	0	0
LOC110410384	0.00147	0	1	0	0	0	0
LOC110410386	0.00115	0	1	1	0	0	0
LOC110410387	0.00101	0	2	0	0	0	0
LOC110410391	0.00017	0	5	1	0	0	0
LOC110410396	0	1	2	1	0	0	0
LOC110410397	0.00093	0	2	0	0	0	0
LOC110410398	0.00088	0	3	0	0	0	0
LOC110410399	0.00192	0	2	1	0	0	0
LOC110410400	0.0009	0	1	1	0	0	0
LOC110410401	0	0	1	0	0	0	0
LOC110410403	0	0	5	1	0	0	0
LOC110410404	0.00039	1	0	0	0	0	0
LOC110410406	0.00063	0	4	0	0	0	0
LOC110410410	0	0	1	0	0	0	0
LOC110410411	0	0	1	0	0	0	0
LOC110410412	0	0	2	0	0	0	0
LOC110410413	0	2	2	0	0	0	0
LOC110410414	0.00063	0	2	0	0	0	0
LOC110410416	0	1	3	0	0	0	0
LOC110410419	0	0	2	0	0	0	0
LOC110410420	0.00092	0	4	1	0	0	0
LOC110410421	0.00128	0	1	0	0	0	0
LOC110410423	0.00073	0	17	2	0	0	0
LOC110410424	0.0011	2	5	2	0	0	0
LOC110410426	0	0	12	0	0	0	0
LOC110410427	0.00048	1	8	1	0	0	0
LOC110410428	0.00045	1	3	0	0	0	0
LOC110410429	0	1	4	4	0	0	0
LOC110410430	0	0	6	0	0	0	0
LOC110410433	0	0	3	0	0	0	0
LOC110410435	0.00042	0	0	1	0	0	0
LOC110410437	0	0	1	1	0	0	0
LOC110410438	0.00093	0	1	2	0	0	0
LOC110410439	0.00055	0	1	0	0	0	0
LOC110410440	0	3	28	4	0	0	0
LOC110410441	0	0	0	1	0	0	0
LOC110410442	0	0	2	0	0	0	0
LOC110410443	0	0	2	0	0	0	0
LOC110410444	0.00073	0	1	0	0	0	0
LOC110410445	0	0	10	0	0	0	0
LOC110410446	0	0	9	0	0	0	0
LOC110410447	0	0	4	0	0	0	0
LOC110410448	0	0	11	0	0	0	0
LOC110410449	0	1	4	0	0	0	0
LOC110410450	0.00037	0	7	0	0	0	0
LOC110410454	0.00058	1	4	0	0	0	0
LOC110410456	0	0	2	0	0	0	0
LOC110410458	0.00063	0	1	0	0	0	0
LOC110410460	0	3	1	1	0	0	0
LOC110410461	0.00057	0	1	0	0	0	0
LOC110410462	0	0	1	1	0	0	0
LOC110410463	0.00021	2	5	3	0	0	0
LOC110410464	0	0	0	1	0	0	0
LOC110410467	0	0	5	0	0	0	0
LOC110410468	0	1	1	1	0	0	2
LOC110410470	0.00011	2	4	2	0	0	0
LOC110410471	0.00056	0	1	0	0	0	0
LOC110410472	0	0	5	0	0	0	0
LOC110410474	0	0	0	1	0	0	0
LOC110410475	0.00074	0	1	0	0	0	0
LOC110410476	0	1	2	0	0	0	0
LOC110410477	0	1	0	0	0	0	0
LOC110410478	0.00136	0	6	0	0	0	0
LOC110410479	0.00047	1	6	2	0	0	0
LOC110410481	0	0	3	0	0	0	0
LOC110410482	0.00138	1	2	1	0	0	0
LOC110410483	0.00094	3	11	0	0	0	0
LOC110410485	0.00088	2	0	0	0	0	0
LOC110410486	0	0	3	0	0	0	0
LOC110410487	0.00179	0	0	0	0	0	2
LOC110410489	0.00051	0	3	1	0	0	0
LOC110410490	0	1	8	2	0	0	0
LOC110410491	0	0	2	1	0	0	0
LOC110410492	0.00093	0	3	0	0	0	0
LOC110410493	0.00094	0	2	0	0	0	0
LOC110410496	0	0	1	0	0	0	0
LOC110410497	0.00012	0	11	0	0	0	0
LOC110410498	0.0004	0	1	0	0	0	0
LOC110410500	0	0	5	0	0	0	0
LOC110410501	0	0	1	0	0	0	0
LOC110410502	0	0	5	0	0	0	0
LOC110410503	0	0	1	0	0	0	0
LOC110410504	0.00029	0	4	0	0	0	0
LOC110410505	0.00237	0	2	0	0	0	0
LOC110410506	0	0	2	0	0	0	0
LOC110410507	0	0	1	0	0	0	0
LOC110410508	0.00177	1	8	0	0	0	0
LOC110410509	0	2	11	0	0	0	0
LOC110410510	0	0	3	0	0	0	0
LOC110410511	0	0	2	0	0	0	0
LOC110410512	0	1	2	1	0	0	0
LOC110410513	0.0013	0	1	0	0	0	0
LOC110410514	0.00101	0	1	1	0	0	0
LOC110410515	0.00083	0	1	0	0	0	0
LOC110410516	0.0014	1	0	0	0	0	0
LOC110410517	0	0	2	0	0	0	0
LOC110410519	0	0	1	0	0	0	0
LOC110410520	0.00139	1	1	0	0	0	0
LOC110410522	0	0	1	0	0	0	0
LOC110410523	0.00042	0	3	0	0	0	0
LOC110410524	0	0	4	1	0	0	0
LOC110410525	0	0	3	0	0	0	0
LOC110410527	0.00032	3	6	2	0	0	0
LOC110410528	0	0	0	1	0	0	0
LOC110410530	0.00038	1	0	0	0	0	0
LOC110410531	0.00036	0	1	0	0	0	0
LOC110410533	0	0	3	0	0	0	0
LOC110410536	0	0	0	1	0	0	0
LOC110410537	0.00054	0	1	0	0	0	0
LOC110410538	0	1	1	0	0	0	0
LOC110410541	0.00051	0	10	1	0	0	0
LOC110410542	0.00125	1	0	0	0	0	0
LOC110410545	0.00197	1	1	0	0	0	0
LOC110410546	0.00621	0	2	0	0	0	0
LOC110410547	0.00134	1	4	1	0	0	0
LOC110410548	0.00087	1	0	0	0	0	0
LOC110410549	0.00086	0	2	0	0	0	1
LOC110410550	0.00081	0	3	0	0	0	0
LOC110410553	0	2	1	0	0	0	0
LOC110410554	0	1	2	1	0	0	0
LOC110410555	0.00054	0	1	2	0	0	0
LOC110410557	0.0009	0	1	0	0	0	0
LOC110410558	0.0011	0	1	0	0	0	0
LOC110410560	0	0	1	0	0	0	0
LOC110410561	0.00113	0	2	0	0	0	0
LOC110410562	0.00099	0	9	0	0	0	0
LOC110410564	0	0	10	0	0	0	0
LOC110410565	0	0	1	0	0	0	0
LOC110410566	0	1	4	0	0	0	0
LOC110410567	0.0005	0	1	1	0	0	0
LOC110410568	0	0	1	0	0	0	3
LOC110410569	0	2	15	2	0	0	0
LOC110410570	0.00086	0	1	0	0	0	0
LOC110410571	0.00031	0	2	0	0	0	0
LOC110410572	0	0	2	0	0	0	0
LOC110410573	0	0	5	0	0	0	0
LOC110410574	0	0	1	0	0	0	0
LOC110410575	0	0	2	0	0	0	0
LOC110410576	0.00097	0	3	0	0	0	0
LOC110410578	0.00036	0	2	0	0	0	0
LOC110410579	0	0	1	0	0	0	0
LOC110410580	0	0	5	0	0	0	0
LOC110410583	0	0	2	0	0	0	0
LOC110410584	0.00169	0	10	0	0	0	0
LOC110410586	0	0	1	0	0	0	0
LOC110410587	0.0008	0	2	0	0	0	0
LOC110410588	0	0	2	0	0	0	0
LOC110410589	0.00082	0	0	0	0	0	1
LOC110410590	0.00061	0	6	1	0	0	0
LOC110410591	0.00022	0	4	0	0	0	0
LOC110410592	0	0	2	0	0	0	0
LOC110410593	0	5	3	0	0	0	0
LOC110410594	0	0	5	0	0	0	0
LOC110410596	0.00065	1	3	1	0	0	0
LOC110410597	0	0	2	0	0	0	0
LOC110410598	0.0003	0	1	0	0	0	0
LOC110410599	0.00148	0	6	0	0	0	0
LOC110410600	0.00051	1	0	2	0	0	0
LOC110410601	0.00063	0	12	1	0	0	0
LOC110410602	0	0	4	0	0	0	0
LOC110410603	0.0006	1	1	0	0	0	0
LOC110410604	0	0	2	0	0	0	0
LOC110410605	0	0	2	0	0	0	0
LOC110410607	0	0	2	0	0	0	0
LOC110410608	0	0	0	2	0	0	0
LOC110410611	0	0	1	0	0	0	0
LOC110410612	0.00115	0	3	0	0	0	0
LOC110410613	0	0	3	0	0	0	0
LOC110410615	0	0	0	1	0	0	0
LOC110410616	0	2	1	1	0	0	0
LOC110410619	0	0	1	0	0	0	0
LOC110410620	0	1	1	0	0	0	0
LOC110410621	0.00334	0	3	0	0	0	0
LOC110410622	0.00085	0	3	0	0	0	0
LOC110410623	0.00074	2	11	3	0	0	0
LOC110410624	0.00115	0	3	0	0	0	0
LOC110410625	0.00072	1	3	1	0	0	0
LOC110410628	0	0	4	0	0	0	0
LOC110410629	0.00104	1	3	0	0	0	0
LOC110410630	0.00114	0	1	0	0	0	0
LOC110410631	0	0	2	0	0	0	0
LOC110410632	0.00267	1	9	0	0	0	0
LOC110410633	0.00161	0	1	1	0	0	0
LOC110410635	0.00033	0	26	0	0	0	0
LOC110410636	0.00149	1	6	0	0	0	0
LOC110410637	0	0	3	1	0	0	0
LOC110410638	0	1	3	0	0	0	1
LOC110410639	0.00149	0	4	0	0	0	0
LOC110410640	0.00218	0	1	0	0	0	0
LOC110410641	0.00212	0	1	0	0	0	0
LOC110410642	0	0	4	2	0	0	1
LOC110410643	0	0	0	1	0	0	0
LOC110410645	0	0	5	0	0	0	0
LOC110410647	0.00089	0	2	0	0	0	0
LOC110410648	0	0	0	0	0	0	2
LOC110410649	0	0	4	0	0	0	0
LOC110410651	0.0014	0	6	0	0	0	0
LOC110410652	0	0	1	0	0	0	0
LOC110410654	0.00043	0	2	0	0	0	0
LOC110410655	0.00058	1	2	1	0	0	0
LOC110410657	0	0	1	0	0	0	0
LOC110410658	0	0	1	0	0	0	0
LOC110410659	0.00167	1	14	0	0	0	1
LOC110410660	0	0	2	0	0	0	0
LOC110410662	0	0	1	0	0	0	0
LOC110410667	0.00087	0	1	0	0	0	0
LOC110410668	0	0	1	0	0	0	0
LOC110410670	0	0	1	1	0	0	0
LOC110410671	0	0	4	1	0	0	0
LOC110410672	0	0	3	0	0	0	0
LOC110410673	0	0	2	0	0	0	0
LOC110410677	0	0	5	1	0	0	0
LOC110410678	0	0	4	0	0	0	0
LOC110410679	0	0	0	3	0	0	0
LOC110410680	0	0	7	0	0	0	0
LOC110410681	0	0	2	0	0	0	0
LOC110410682	0	3	4	0	0	0	0
LOC110410683	0	0	1	0	0	0	0
LOC110410684	0	0	6	0	0	0	0
LOC110410685	0.00059	1	7	0	0	0	1
LOC110410686	0	6	36	0	0	0	0
LOC110410687	0.00118	0	1	0	0	0	0
LOC110410688	0	1	5	0	0	0	0
LOC110410689	0.0012	0	3	0	0	0	0
LOC110410690	0	0	2	0	0	0	0
LOC110410691	0	0	2	0	0	0	0
LOC110410692	0.00067	0	1	0	0	0	0
LOC110410695	0.00121	0	8	0	0	0	0
LOC110410697	0.00163	0	2	1	0	0	0
LOC110410698	0.00418	0	1	0	0	0	0
LOC110410700	0.0004	0	2	0	0	0	0
LOC110410701	0.00032	1	1	0	0	0	0
LOC110410702	0.00059	0	1	0	0	0	0
LOC110410703	0	0	1	0	0	0	0
LOC110410704	0	2	22	3	0	0	0
LOC110410705	0	0	3	0	0	0	1
LOC110410708	0	1	7	0	0	0	0
LOC110410709	0.00063	2	6	0	0	0	0
LOC110410710	0	11	26	4	0	0	0
LOC110410712	0	0	5	0	0	0	0
LOC110410713	0.00398	0	0	1	0	0	0
LOC110410714	0	0	9	1	0	0	0
LOC110410715	0	0	1	0	0	0	0
LOC110410717	0	0	4	1	0	0	0
LOC110410718	0.00168	0	1	0	0	0	3
LOC110410719	0	0	1	1	0	0	0
LOC110410723	0	8	16	0	0	0	0
LOC110410724	0	7	11	0	0	0	0
LOC110410725	0.00129	0	10	0	0	0	0
LOC110410726	0.00091	4	13	4	0	0	0
LOC110410732	0.00097	0	2	0	0	0	0
LOC110410733	0	0	2	0	0	0	0
LOC110410734	0.00036	0	4	0	0	0	0
LOC110410736	0	0	1	0	0	0	2
LOC110410737	0	0	0	2	0	0	0
LOC110410738	0	2	14	0	0	0	0
LOC110410743	0.00032	0	3	0	0	0	0
LOC110410745	0	0	1	0	0	0	0
LOC110410748	0	0	3	0	0	0	0
LOC110410750	0	2	6	3	0	0	0
LOC110410753	0	0	0	1	0	0	0
LOC110410754	0	0	3	2	0	0	0
LOC110410766	0	0	1	0	0	0	0
LOC110410768	0	0	6	0	0	0	0
LOC110410770	0.00101	0	10	0	0	0	0
LOC110410772	0.00236	0	1	0	0	0	0
LOC110410773	0.00181	0	0	1	0	0	0
LOC110410777	0	1	1	0	0	0	0
LOC110410778	0.00097	0	1	1	0	0	0
LOC110410781	0	0	1	0	0	0	0
LOC110410782	0.0011	0	4	0	0	0	0
LOC110410783	0.00041	0	0	2	0	0	0
LOC110410784	0	0	1	0	0	0	0
LOC110410786	0.00082	0	2	0	0	0	0
LOC110410788	0.00746	0	2	0	0	0	1
LOC110410791	0.00132	0	1	0	0	0	0
LOC110410792	0	0	3	0	0	0	4
LOC110410793	0	0	0	1	0	0	0
LOC110410795	0	3	5	0	0	0	0
LOC110410796	0	0	3	0	0	0	0
LOC110410797	0	0	2	0	0	0	0
LOC110410798	0	3	10	0	0	0	0
LOC110410800	0	0	1	0	0	0	0
LOC110410801	0.00086	0	2	0	0	0	0
LOC110410802	0	0	4	0	0	0	0
LOC110410806	0.00022	2	15	0	0	0	0
LOC110410807	0.00053	0	1	0	0	0	0
LOC110410812	0	0	1	0	0	0	0
LOC110410814	0.00116	0	3	0	0	0	0
LOC110410818	0.00095	1	6	0	0	0	0
LOC110410819	0	0	0	1	0	0	0
LOC110410820	0.00156	2	6	2	0	0	0
LOC110410821	0	0	2	0	0	0	0
LOC110410823	0	1	10	0	0	0	0
LOC110410824	0	3	8	0	0	0	0
LOC110410825	0	0	2	0	0	0	0
LOC110410827	0	0	2	0	0	0	0
LOC110410828	0.00127	0	3	1	0	0	0
LOC110410829	0.00063	0	2	0	0	0	0
LOC110410831	0	0	0	1	0	0	0
LOC110410832	0	0	13	0	0	0	0
LOC110410833	0.00043	1	27	5	0	0	1
LOC110410834	0.00236	0	1	0	0	0	0
LOC110410835	0	0	1	0	0	0	0
LOC110410836	0	0	1	0	0	0	0
LOC110410837	0	0	1	0	0	0	0
LOC110410838	0.00133	0	4	4	0	0	0
LOC110410839	0	0	0	1	0	0	0
LOC110410840	0.00063	0	4	0	0	0	0
LOC110410841	0	0	1	0	0	0	0
LOC110410842	0.00212	0	3	0	0	0	1
LOC110410843	0.00074	0	2	1	0	0	0
LOC110410844	0.00123	0	1	0	0	0	0
LOC110410845	0	0	2	0	0	0	0
LOC110410846	0	0	6	1	0	0	0
LOC110410847	0	2	9	0	0	0	0
LOC110410848	0	2	5	0	0	0	0
LOC110410849	0	0	1	0	0	0	0
LOC110410850	0	0	1	0	0	0	0
LOC110410851	0	3	4	0	0	0	0
LOC110410852	0.00118	0	5	0	0	0	0
LOC110410855	0	0	1	0	0	0	0
LOC110410856	0	0	1	0	0	0	0
LOC110410859	0.00121	0	2	0	0	0	0
LOC110410861	0.00102	0	1	0	0	0	0
LOC110410862	0.00088	2	3	0	0	0	0
LOC110410863	0.00031	0	3	1	0	0	0
LOC110410864	0	0	2	0	0	0	0
LOC110410866	0	0	3	0	0	0	0
LOC110410867	0.00086	1	2	0	0	0	0
LOC110410868	0	2	6	0	0	0	0
LOC110410869	0	0	6	0	0	0	0
LOC110410870	0.00111	0	4	1	0	0	0
LOC110410871	0.0008	1	0	1	0	0	0
LOC110410872	0.00263	0	2	0	0	0	0
LOC110410873	0.00083	9	14	0	0	0	0
LOC110410874	0	1	17	1	0	0	0
LOC110410875	0	0	7	0	0	0	0
LOC110410876	0	1	1	0	0	0	0
LOC110410877	0	0	2	0	0	0	0
LOC110410878	0	0	5	0	0	0	0
LOC110410880	0.00227	0	2	3	0	0	0
LOC110410883	0	0	4	0	0	0	0
LOC110410884	0	0	2	0	0	0	0
LOC110410885	0	1	3	0	0	0	0
LOC110410886	0	0	1	0	0	0	0
LOC110410887	0.00068	0	2	0	0	0	0
LOC110410888	0.00127	0	2	0	0	0	0
LOC110410889	0.00125	0	2	0	0	0	0
LOC110410890	0.00054	0	11	0	0	0	0
LOC110410892	0.00147	0	1	0	0	0	0
LOC110410893	0.0017	1	7	0	0	0	1
LOC110410894	0	1	7	0	0	0	0
LOC110410895	0	0	5	0	0	0	0
LOC110410896	0	0	3	1	0	0	0
LOC110410897	0	1	0	0	0	0	0
LOC110410898	0	1	9	0	0	0	0
LOC110410900	0.00068	0	1	0	0	0	0
LOC110410901	0	0	1	0	0	0	0
LOC110410902	0	1	5	0	0	0	0
LOC110410903	0.00095	0	7	2	0	0	0
LOC110410904	0	0	3	0	0	0	0
LOC110410905	0.00081	0	1	1	0	0	0
LOC110410906	0.00245	0	1	0	0	0	0
LOC110410907	0.00212	0	1	0	0	0	0
LOC110410908	0.00035	1	3	0	0	0	0
LOC110410909	0.00105	0	1	0	0	0	0
LOC110410911	0.00083	0	6	0	0	0	0
LOC110410912	0.00077	0	1	0	0	0	0
LOC110410914	0.00226	0	7	2	0	0	0
LOC110410915	0.00115	0	10	2	0	0	0
LOC110410917	0	0	0	1	0	0	0
LOC110410918	0.00049	2	0	0	0	0	0
LOC110410920	0.00088	2	3	0	0	0	0
LOC110410923	0.00062	0	0	1	0	0	0
LOC110410925	0.00243	0	1	0	0	0	0
LOC110410926	0	0	9	0	0	0	0
LOC110410927	0	0	3	0	0	0	0
LOC110410928	0	0	1	0	0	0	0
LOC110410929	0	0	2	0	0	0	0
LOC110410930	0	0	5	1	0	0	0
LOC110410932	0	0	1	0	0	0	0
LOC110410933	0	0	1	0	0	0	0
LOC110410934	0	3	1	2	0	0	0
LOC110410937	0	1	1	0	0	0	0
LOC110410940	0	0	5	1	0	1	0
LOC110410941	0	0	5	0	0	0	0
LOC110410943	0	0	1	0	0	0	0
LOC110410945	0	0	1	0	0	0	0
LOC110410946	0	0	4	4	0	0	0
LOC110410947	0.00151	0	10	1	0	0	0
LOC110410948	0	0	6	0	0	0	0
LOC110410949	0	1	1	0	0	0	0
LOC110410950	0.00058	0	7	2	0	0	0
LOC110410951	0	0	6	1	0	0	0
LOC110410954	0	1	0	0	0	0	0
LOC110410957	0	0	3	0	0	0	0
LOC110410958	0.00046	1	11	1	0	0	0
LOC110410959	0	0	6	0	0	0	0
LOC110410961	0.00026	0	1	0	0	0	0
LOC110410966	0.00054	1	3	0	0	0	0
LOC110410967	0	0	1	0	0	0	0
LOC110410969	0	0	2	0	0	0	0
LOC110410970	0.00138	0	10	0	0	0	0
LOC110410971	0	0	10	0	0	0	0
LOC110410972	0.00097	0	11	0	0	0	1
LOC110410973	0	0	3	0	0	0	0
LOC110410976	0	0	1	0	0	0	0
LOC110410977	0	0	3	0	0	0	0
LOC110410978	0	0	2	0	0	0	0
LOC110410985	0	0	1	0	0	0	0
LOC110410989	0.001	0	3	0	0	0	0
LOC110410990	0	2	13	0	0	0	0
LOC110410991	0	0	7	0	0	0	0
LOC110410992	0	1	15	0	0	0	0
LOC110410993	0	0	1	0	0	0	0
LOC110410994	0.00185	0	9	0	0	0	0
LOC110410995	0	0	1	0	0	0	0
LOC110410997	0	1	4	2	0	0	0
LOC110410998	0	0	1	0	0	0	0
LOC110411000	0.00155	0	2	4	0	0	0
LOC110411001	0.00087	0	1	1	0	0	0
LOC110411002	0	0	3	0	0	0	0
LOC110411003	0.0034	0	1	0	0	0	0
LOC110411004	0.00078	0	2	2	0	0	0
LOC110411005	0.00071	1	7	0	0	0	0
LOC110411006	0	0	2	0	0	0	0
LOC110411007	0.00083	4	9	3	0	0	0
LOC110411008	0	0	1	1	0	0	0
LOC110411010	0.00244	0	2	0	0	0	0
LOC110411011	0	0	2	0	0	0	0
LOC110411014	0	0	2	0	0	0	0
LOC110411017	0	5	15	0	0	0	0
LOC110411018	0.00038	0	2	0	0	0	0
LOC110411019	0	1	0	1	0	0	0
LOC110411021	0	0	1	0	0	0	0
LOC110411027	0.00206	0	1	0	0	0	0
LOC110411029	0.00321	0	3	0	0	0	0
LOC110411030	0	0	2	0	0	0	0
LOC110411032	0	0	1	0	0	0	0
LOC110411033	0.00332	0	1	0	0	0	0
LOC110411039	0.00056	1	2	0	0	0	0
LOC110411040	0	0	1	0	0	0	0
LOC110411044	0	0	3	0	0	0	0
LOC110411048	0	0	2	0	0	0	0
LOC110411050	0.00042	0	7	0	0	0	0
LOC110411051	0	0	1	0	0	0	0
LOC110411052	0	0	1	0	0	0	0
LOC110411053	0.00079	3	6	5	0	0	0
LOC110411054	0	0	2	2	0	0	0
LOC110411057	0	0	1	0	0	0	0
LOC110411058	0	0	1	0	0	0	0
LOC110411059	0	0	2	0	0	0	0
LOC110411060	0.00078	0	6	1	0	0	0
LOC110411063	0	0	1	0	0	0	0
LOC110411064	0	0	1	0	0	0	0
LOC110411067	0.00118	0	5	0	0	0	0
LOC110411069	0.00122	1	5	3	0	0	0
LOC110411070	0.00299	0	1	0	0	0	0
LOC110411071	0	0	1	0	0	0	0
LOC110411072	0	0	1	0	0	0	0
LOC110411073	0.00281	1	0	0	0	0	0
LOC110411075	0	1	4	0	0	0	0
LOC110411076	0	0	2	1	0	0	0
LOC110411083	0	0	2	0	0	0	0
LOC110411084	0.00301	0	3	0	0	0	0
LOC110411085	0	0	3	0	0	0	0
LOC110411086	0	0	6	0	0	0	0
LOC110411087	0.0011	0	1	0	0	0	0
LOC110411088	0	0	3	0	0	0	0
LOC110411089	0	0	6	0	0	0	0
LOC110411093	0.00059	0	0	1	0	0	0
LOC110411095	0.00095	0	4	0	0	0	0
LOC110411096	0	0	1	0	0	0	0
LOC110411097	0	0	1	0	0	0	0
LOC110411100	0	0	5	0	0	0	0
LOC110411101	0.00156	0	3	1	0	0	0
LOC110411102	0.00081	1	3	0	0	0	0
LOC110411104	0.00074	0	4	0	0	0	0
LOC110411106	0	0	1	1	0	0	0
LOC110411107	0	0	5	0	0	0	0
LOC110411108	0	1	2	0	0	0	0
LOC110411110	0	0	1	0	0	0	0
LOC110411117	0	0	6	0	0	0	0
LOC110411118	0.00274	0	2	0	0	0	0
LOC110411119	0.00084	0	4	0	0	0	0
LOC110411120	0	0	1	0	0	0	0
LOC110411121	0.00076	1	1	0	0	0	0
LOC110411122	0	0	0	1	0	0	0
LOC110411123	0	0	5	0	0	0	0
LOC110411124	0.00097	0	1	0	0	0	0
LOC110411125	0	0	6	0	0	0	0
LOC110411128	0	2	10	0	0	0	0
LOC110411130	0.00057	0	3	0	0	0	0
LOC110411132	0	0	5	0	0	0	0
LOC110411133	0	0	2	0	0	0	0
LOC110411135	0.00192	0	3	0	0	0	0
LOC110411136	0.00135	0	2	1	0	0	0
LOC110411137	0	3	5	0	0	0	0
LOC110411139	0	0	1	0	0	0	0
LOC110411140	0	0	2	0	0	0	0
LOC110411141	0	0	1	1	0	0	0
LOC110411143	0	0	13	0	0	0	0
LOC110411145	0	0	1	0	0	0	0
LOC110411146	0	0	3	0	0	0	0
LOC110411147	0	0	9	0	0	0	0
LOC110411148	0.00076	0	4	0	0	0	0
LOC110411149	0.00157	0	4	1	0	0	0
LOC110411150	0	0	2	0	0	0	0
LOC110411154	0.00096	2	9	0	0	0	0
LOC110411155	0.00085	0	0	1	0	0	0
LOC110411156	0.00313	0	1	1	0	0	0
LOC110411157	0	0	1	0	0	0	2
LOC110411161	0	0	1	0	0	0	0
LOC110411162	0.00557	0	1	0	0	0	0
LOC110411164	0.00051	0	3	0	0	0	0
LOC110411166	0.00093	0	2	0	0	0	0
LOC110411170	0	1	13	0	0	0	0
LOC110411172	0	1	2	0	0	0	0
LOC110411174	0.00067	0	6	0	0	0	0
LOC110411175	0.00419	0	1	0	0	0	0
LOC110411176	0	0	1	0	0	0	0
LOC110411177	0.00281	0	1	0	0	0	0
LOC110411179	0	2	4	0	0	0	0
LOC110411180	0	0	3	0	0	0	0
LOC110411183	0.00116	4	8	2	0	0	0
LOC110411185	0	0	2	0	0	0	0
LOC110411186	0	0	2	0	0	0	0
LOC110411187	0	0	3	0	0	0	0
LOC110411189	0.00061	0	2	0	0	0	0
LOC110411190	0	0	3	0	0	0	0
LOC110411191	0	0	2	0	0	0	0
LOC110411192	0.00171	0	1	0	0	0	0
LOC110411193	0	0	2	0	0	0	0
LOC110411195	0.00166	1	1	0	0	0	0
LOC110411196	0.0005	2	2	0	0	0	0
LOC110411198	0	0	1	0	0	0	0
LOC110411200	0	0	1	0	0	0	0
LOC110411204	0.003	1	2	0	0	0	2
LOC110411207	0.00075	0	3	1	0	0	0
LOC110411209	0.00046	2	2	0	0	0	0
LOC110411210	0	0	1	0	0	0	0
LOC110411211	0	1	8	3	0	0	0
LOC110411213	0	1	0	0	0	0	0
LOC110411214	0	0	3	0	0	0	0
LOC110411215	0	0	1	1	0	0	0
LOC110411216	0.0011	0	2	0	0	0	0
LOC110411217	0.00062	0	1	1	0	0	0
LOC110411218	0.00037	0	2	1	0	0	0
LOC110411219	0.00095	1	2	1	0	0	0
LOC110411220	0	0	1	0	0	0	0
LOC110411221	0.00059	0	2	0	0	0	0
LOC110411225	0	1	0	0	0	0	0
LOC110411228	0.0005	1	3	1	0	0	0
LOC110411229	0	0	3	0	0	0	0
LOC110411230	0	0	2	1	0	0	0
LOC110411231	0	0	1	0	0	0	0
LOC110411232	0.00214	1	5	0	0	0	0
LOC110411234	0	0	5	0	0	0	0
LOC110411235	0.00096	1	4	1	0	0	0
LOC110411236	0	0	0	1	0	0	0
LOC110411237	0.00091	0	0	1	0	0	0
LOC110411238	0.00035	1	26	3	0	0	0
LOC110411240	0	0	3	0	0	0	0
LOC110411241	0	1	5	2	0	0	0
LOC110411243	0	0	2	0	0	0	0
LOC110411246	0.00313	0	4	0	0	0	0
LOC110411247	0	0	5	1	0	0	0
LOC110411251	0.00089	0	1	0	0	0	0
LOC110411253	0	0	15	0	0	0	0
LOC110411255	0	0	1	0	0	0	0
LOC110411256	0	1	7	0	0	0	0
LOC110411257	0	0	1	0	0	0	0
LOC110411259	0	0	1	0	0	0	0
LOC110411261	0	0	1	0	0	0	0
LOC110411262	0	0	1	0	0	0	0
LOC110411265	0.00038	0	2	0	0	0	0
LOC110411268	0	3	3	2	0	0	0
LOC110411269	0	0	1	0	0	0	0
LOC110411271	0	0	1	0	0	0	0
LOC110411273	0.0007	2	8	1	0	0	0
LOC110411275	0	0	1	0	0	0	0
LOC110411276	0	0	2	0	0	0	0
LOC110411277	0	2	2	0	0	0	0
LOC110411278	0	1	0	0	0	0	0
LOC110411279	0.0012	0	1	0	0	0	0
LOC110411282	0.00291	1	7	0	0	0	0
LOC110411285	0	0	2	3	0	0	0
LOC110411286	0	0	5	0	0	0	0
LOC110411288	0	0	4	0	0	0	0
LOC110411289	0	0	3	0	0	0	0
LOC110411290	0.00111	0	3	0	0	0	0
LOC110411292	0	0	3	0	0	0	0
LOC110411293	0	0	1	0	0	0	0
LOC110411295	0	0	1	0	0	0	0
LOC110411296	0	0	2	0	0	0	0
LOC110411297	0.0025	0	2	1	0	0	0
LOC110411298	0.00074	1	6	0	0	0	0
LOC110411299	0.00186	0	2	0	0	0	0
LOC110411300	0	0	1	1	0	0	0
LOC110411303	0	0	1	0	0	0	0
LOC110411304	0	0	1	0	0	0	0
LOC110411305	0	0	3	0	0	0	0
LOC110411311	0	0	1	0	0	0	0
LOC110411312	0.00055	0	1	0	0	0	0
LOC110411315	0.00059	0	1	0	0	0	0
LOC110411316	0.00062	0	5	0	0	0	2
LOC110411317	0	0	1	0	0	0	0
LOC110411318	0	0	2	0	0	0	0
LOC110411319	0.00115	7	18	3	0	0	0
LOC110411320	0	0	2	0	0	0	0
LOC110411321	0	2	7	3	0	0	1
LOC110411322	0	8	12	5	0	0	0
LOC110411323	0.00127	1	0	0	0	0	0
LOC110411325	0.00106	0	1	0	0	0	0
LOC110411326	0	0	2	0	0	0	0
LOC110411327	0	0	2	0	0	0	0
LOC110411329	0	0	1	0	0	0	0
LOC110411330	0	0	1	0	0	0	1
LOC110411331	0	0	5	0	0	0	0
LOC110411333	0	0	7	0	0	0	0
LOC110411334	0.0022	1	4	0	0	0	0
LOC110411335	0.00085	0	2	1	0	0	0
LOC110411337	0	0	1	0	0	0	0
LOC110411339	0.00067	0	4	0	0	0	0
LOC110411341	0	0	0	1	0	0	0
LOC110411342	0	0	1	0	0	0	0
LOC110411348	0.00064	0	13	0	0	0	0
LOC110411349	0	1	4	0	0	0	0
LOC110411350	0.0004	0	1	0	0	0	0
LOC110411351	0	0	1	0	0	0	0
LOC110411352	0	0	2	0	0	0	0
LOC110411353	0	1	0	1	0	0	0
LOC110411357	0	1	1	1	0	0	0
LOC110411358	0.00397	0	3	0	0	0	0
LOC110411359	0.00253	1	0	0	0	0	1
LOC110411363	0.00113	0	2	0	0	0	0
LOC110411366	0	0	5	0	0	0	0
LOC110411369	0.00193	0	0	1	0	0	0
LOC110411370	0	0	2	0	0	0	0
LOC110411371	0	1	1	0	0	0	0
LOC110411374	0	1	1	0	0	0	0
LOC110411375	0.00088	0	6	0	0	0	0
LOC110411376	0.00105	13	40	5	0	0	0
LOC110411377	0.00098	2	28	1	0	0	0
LOC110411378	0	0	0	1	0	0	0
LOC110411381	0	0	1	0	0	0	0
LOC110411382	0	0	5	0	0	0	0
LOC110411383	0	0	2	0	0	0	0
LOC110411385	0	0	1	0	0	0	0
LOC110411388	0	0	1	0	0	0	0
LOC110411389	0	0	1	0	0	0	0
LOC110411393	0.00182	2	7	0	0	0	0
LOC110411398	0.00116	0	1	0	0	0	0
LOC110411399	0	0	13	1	0	0	0
LOC110411401	0	0	1	0	0	0	0
LOC110411405	0	0	2	0	0	0	0
LOC110411406	0	0	3	0	0	0	0
LOC110411407	0	0	1	0	0	0	0
LOC110411408	0	1	4	2	0	0	0
LOC110411410	0.00096	0	4	0	0	0	0
LOC110411412	0	0	4	0	0	0	0
LOC110411413	0.00078	0	2	1	0	0	0
LOC110411414	0	0	4	0	0	0	0
LOC110411416	0	2	0	0	0	0	0
LOC110411418	0	1	1	0	0	0	0
LOC110411419	0.00174	0	1	0	0	0	0
LOC110411421	0.00417	0	1	0	0	0	0
LOC110411422	0.00261	1	0	0	0	0	0
LOC110411424	0	0	0	0	0	0	2
LOC110411426	0	0	1	0	0	0	0
LOC110411427	0.00185	1	4	0	0	0	0
LOC110411430	0.00045	0	1	0	0	0	0
LOC110411431	0	0	1	0	0	0	0
LOC110411432	0	0	4	0	0	0	0
LOC110411437	0	0	5	0	0	0	0
LOC110411438	0	0	4	0	0	0	0
LOC110411439	0.00154	0	3	0	0	0	0
LOC110411442	0	0	2	0	0	0	0
LOC110411443	0	1	2	0	0	0	2
LOC110411444	0	0	3	0	0	0	0
LOC110411445	0	0	2	0	0	0	0
LOC110411447	0	0	2	0	0	0	0
LOC110411448	0	0	0	1	0	0	0
LOC110411449	0	1	8	0	0	0	0
LOC110411450	0	1	0	1	0	0	0
LOC110411451	0	0	1	0	0	0	0
LOC110411452	0	0	4	0	0	0	0
LOC110411453	0	1	2	0	0	0	0
LOC110411454	0	0	15	0	0	0	0
LOC110411456	0	0	1	0	0	0	0
LOC110411457	0.00049	0	6	0	0	0	1
LOC110411458	0.00318	0	2	0	0	0	0
LOC110411459	0	0	1	0	0	0	0
LOC110411460	0	0	5	0	0	0	0
LOC110411465	0.00319	0	2	0	0	0	0
LOC110411468	0.00064	0	1	0	0	0	0
LOC110411470	0	1	1	1	0	0	0
LOC110411472	0	0	1	0	0	0	0
LOC110411476	0	0	2	0	0	0	0
LOC110411479	0.00072	0	5	0	0	0	0
LOC110411480	0.00035	0	6	2	0	0	0
LOC110411481	0.00074	0	1	0	0	0	0
LOC110411482	0	0	1	0	0	0	0
LOC110411483	0	1	2	0	0	0	0
LOC110411484	0	0	1	0	0	0	0
LOC110411488	0.00654	0	2	1	0	0	0
LOC110411490	0	0	11	1	0	0	0
LOC110411491	0.00062	2	4	0	0	0	0
LOC110411493	0	0	1	0	0	0	0
LOC110411494	0.00105	2	26	0	0	0	0
LOC110411495	0	0	4	0	0	0	0
LOC110411496	0	0	5	0	0	0	0
LOC110411497	0.00099	0	5	0	0	0	0
LOC110411499	0	0	4	0	0	0	0
LOC110411501	0.0009	2	6	3	0	0	0
LOC110411502	0	2	5	0	0	0	0
LOC110411503	0	0	3	0	0	0	0
LOC110411504	0.00054	0	0	1	0	0	0
LOC110411505	0.00125	0	3	2	0	0	0
LOC110411507	0	0	1	0	0	0	0
LOC110411509	0	1	2	0	0	0	0
LOC110411510	0.00157	0	4	0	0	0	0
LOC110411511	0	0	1	0	0	0	0
LOC110411513	0	0	3	0	0	0	0
LOC110411518	0	2	1	0	0	0	0
LOC110411519	0.00101	0	6	0	0	0	0
LOC110411524	0	0	1	0	0	0	0
LOC110411525	0	0	2	0	0	0	0
LOC110411527	0.00102	1	0	0	0	0	0
LOC110411530	0	1	5	0	0	0	0
LOC110411531	0	0	1	0	0	0	0
LOC110411532	0	4	22	0	0	0	0
LOC110411533	0.00066	0	2	1	0	0	0
LOC110411538	0.00075	0	0	0	0	0	3
LOC110411539	0.00049	0	6	0	0	0	0
LOC110411540	0.00066	3	11	0	0	0	0
LOC110411543	0	2	5	0	0	0	0
LOC110411546	0	0	2	0	0	0	0
LOC110411547	0	0	5	0	0	0	0
LOC110411548	0	0	13	0	0	0	0
LOC110411549	0	0	7	1	0	0	0
LOC110411553	0.00058	0	1	0	0	0	0
LOC110411554	0.00065	0	1	0	0	0	0
LOC110411555	0	0	0	1	0	0	0
LOC110411556	0	0	1	0	0	0	0
LOC110411557	0	0	1	0	0	0	0
LOC110411558	0.00152	0	1	0	0	0	0
LOC110411560	0	2	7	0	0	0	0
LOC110411562	0.00037	0	5	0	0	0	0
LOC110411563	0	1	5	1	0	0	0
LOC110411565	0	0	5	0	0	0	0
LOC110411566	0.00156	0	1	0	0	0	0
LOC110411567	0	0	1	0	0	0	0
LOC110411569	0.00078	0	4	0	0	0	0
LOC110411572	0	0	5	0	0	0	0
LOC110411574	0.00031	0	2	1	0	0	0
LOC110411576	0	0	18	2	0	0	0
LOC110411577	0.00066	0	0	2	0	0	0
LOC110411578	0.00068	2	3	0	0	0	0
LOC110411579	0.0021	0	1	0	0	0	0
LOC110411580	0	0	8	0	0	0	0
LOC110411581	0	2	16	0	0	0	0
LOC110411585	0.00033	1	10	4	0	0	0
LOC110411586	0	0	3	0	0	0	0
LOC110411587	0	0	3	0	0	0	0
LOC110411591	0	0	5	7	0	0	0
LOC110411592	0	0	1	0	0	0	0
LOC110411595	0.00157	0	1	0	0	0	0
LOC110411598	0	0	2	1	0	0	0
LOC110411599	0	0	0	1	0	0	0
LOC110411600	0.00088	0	4	1	0	0	0
LOC110411601	0.00312	0	5	2	0	0	0
LOC110411602	0	1	2	0	0	0	0
LOC110411605	0.00125	2	14	0	0	0	0
LOC110411608	0.00103	1	12	2	0	0	0
LOC110411609	0	2	5	1	0	0	0
LOC110411611	0.00115	1	5	2	0	0	0
LOC110411613	0.00306	0	3	0	0	0	0
LOC110411616	0	0	4	1	0	0	0
LOC110411617	0.0009	0	3	0	0	0	0
LOC110411618	0.00065	0	3	0	0	0	0
LOC110411619	0	1	4	0	0	0	0
LOC110411620	0.00035	0	1	0	0	0	0
LOC110411622	0	1	20	1	0	0	0
LOC110411623	0	0	1	0	0	0	0
LOC110411624	0	0	3	0	0	0	0
LOC110411626	0	0	6	1	0	0	0
LOC110411627	0.00063	0	12	0	0	0	0
LOC110411628	0.00043	1	4	2	0	0	0
LOC110411629	0.00094	4	16	1	0	0	0
LOC110411631	0	3	4	0	0	0	0
LOC110411632	0	0	2	0	0	1	1
LOC110411633	0.00137	0	2	0	0	0	0
LOC110411634	0	1	2	0	0	0	0
LOC110411635	0.00156	0	2	0	0	0	0
LOC110411636	0	0	8	0	0	0	0
LOC110411637	0.00131	5	13	1	0	0	0
LOC110411638	0.00305	0	5	0	0	0	0
LOC110411639	0.0005	0	15	1	0	0	0
LOC110411640	0.00068	0	7	0	0	0	0
LOC110411641	0	0	2	0	0	0	0
LOC110411646	0	0	7	0	0	0	0
LOC110411647	0	1	3	1	0	0	0
LOC110411648	0.00037	1	1	1	0	0	0
LOC110411649	0	0	3	0	0	0	0
LOC110411651	0	0	12	2	0	0	0
LOC110411653	0.00055	0	1	0	0	0	0
LOC110411655	0.00055	0	10	0	0	0	0
LOC110411656	0.00152	0	13	1	0	0	0
LOC110411657	0.00237	0	0	1	0	0	0
LOC110411658	0	0	2	0	0	0	0
LOC110411659	0.00097	1	5	1	0	0	0
LOC110411660	0	1	3	0	0	0	0
LOC110411661	0	0	5	1	0	0	0
LOC110411663	0.00317	2	1	1	0	0	0
LOC110411664	0.00064	0	3	0	0	0	0
LOC110411666	0.00098	0	4	0	0	0	0
LOC110411667	0	0	1	0	0	0	0
LOC110411670	0.00296	0	3	0	0	0	0
LOC110411671	0	0	2	0	0	0	0
LOC110411672	0.00119	0	2	0	0	0	0
LOC110411673	0	0	4	0	0	0	0
LOC110411674	0	0	1	0	0	0	0
LOC110411675	0.00159	1	7	1	0	0	0
LOC110411678	0	1	0	0	0	0	0
LOC110411680	0.00064	0	3	1	0	0	0
LOC110411681	0.00056	1	30	0	0	0	0
LOC110411682	0.00145	8	24	0	0	0	0
LOC110411684	0.00048	0	1	0	0	0	0
LOC110411685	0.00039	0	2	0	0	0	0
LOC110411687	0.00075	0	2	0	0	0	2
LOC110411688	0.00151	0	2	0	0	0	0
LOC110411689	0.00123	0	3	0	0	0	0
LOC110411691	0	0	4	0	0	0	0
LOC110411692	0.00069	0	1	0	0	0	0
LOC110411694	0.00108	0	4	0	0	0	0
LOC110411695	0.00209	0	1	1	0	0	0
LOC110411696	0.00132	0	7	0	0	0	0
LOC110411697	0	0	4	1	0	0	0
LOC110411699	0.00092	0	10	0	0	0	0
LOC110411701	0.00079	0	7	0	0	0	0
LOC110411702	0.00096	0	10	0	0	0	0
LOC110411704	0	0	4	0	0	0	0
LOC110411705	0.00034	0	1	0	0	0	0
LOC110411707	0.00054	0	1	0	0	0	0
LOC110411711	0.0009	0	1	0	0	0	0
LOC110411712	0	1	1	1	0	0	0
LOC110411716	0.00038	0	6	0	0	0	0
LOC110411718	0	0	2	0	0	0	0
LOC110411719	0.00134	1	1	1	0	0	0
LOC110411721	0.00064	0	4	0	0	0	1
LOC110411723	0	0	1	0	0	0	0
LOC110411724	0.00102	4	11	1	0	0	0
LOC110411725	0.00145	0	2	1	0	0	0
LOC110411726	0.00103	1	2	0	0	0	0
LOC110411728	0	0	0	1	0	0	0
LOC110411732	0	0	3	0	0	0	0
LOC110411733	0.00129	0	7	0	0	0	0
LOC110411735	0	0	0	1	0	0	0
LOC110411736	0	1	1	0	0	0	0
LOC110411738	0	1	2	1	0	0	0
LOC110411739	0.00276	0	1	0	0	0	0
LOC110411740	0.0024	1	1	1	0	0	0
LOC110411741	0	0	1	0	0	0	0
LOC110411742	0.00058	0	10	0	0	0	0
LOC110411743	0.00204	1	3	0	0	0	0
LOC110411744	0.00171	0	2	1	0	0	0
LOC110411745	0	0	3	0	0	0	0
LOC110411747	0	0	1	0	0	0	1
LOC110411748	0	0	1	0	0	0	1
LOC110411749	0	1	8	1	0	0	0
LOC110411750	0	0	5	1	0	0	0
LOC110411751	0.00098	0	12	2	0	0	0
LOC110411752	0	0	2	0	0	0	0
TRNAD-GUC	0.00191	0	1	0	0	0	0
TRNAP-UGG	0.00052	0	4	0	0	0	0
TRNAR-ACG	0.00243	0	0	0	0	0	1
TRNAP-UGG	0.00127	3	1	0	0	0	0
LOC110411771	0.00039	0	5	0	0	0	1
LOC110411772	0	0	1	0	0	0	0
LOC110411773	0	0	3	0	0	0	0
LOC110411775	0.00136	0	4	1	0	0	0
LOC110411777	0.00111	0	1	0	0	0	0
LOC110411778	0	0	1	2	0	0	0
LOC110411779	0	0	2	0	0	0	0
LOC110411780	0	1	0	0	0	0	0
LOC110411781	0.00163	2	2	0	0	0	0
LOC110411783	0.00126	0	2	0	0	0	0
LOC110411787	0	0	1	0	0	0	0
LOC110411788	0.00047	2	10	1	0	0	0
LOC110411789	0.00037	0	4	0	0	0	0
LOC110411791	0.00126	0	2	0	0	0	0
LOC110411794	0	0	2	0	0	0	0
LOC110411797	0	0	8	0	0	0	0
LOC110411798	0	0	0	1	0	0	0
LOC110411799	0.00093	0	5	0	0	0	0
LOC110411801	0.00037	1	3	0	0	0	0
LOC110411802	0	0	2	0	0	0	0
LOC110411804	0	2	3	3	0	0	0
LOC110411806	0	0	1	0	0	0	0
LOC110411810	0.00038	1	10	0	0	0	0
LOC110411811	0.00102	1	5	0	0	0	0
LOC110411814	0.00293	0	1	0	0	0	0
LOC110411819	0	0	3	0	0	0	0
LOC110411820	0	0	4	0	0	0	0
LOC110411821	0	0	7	0	0	0	0
LOC110411822	0.00141	0	1	0	0	0	0
LOC110411823	0.00138	0	5	0	0	0	0
LOC110411824	0	1	8	0	0	0	0
LOC110411825	0	0	7	0	0	0	0
LOC110411827	0.00077	5	11	0	0	0	0
LOC110411828	0.00158	1	0	2	0	0	0
LOC110411830	0	0	2	0	0	0	0
LOC110411831	0	0	6	1	0	0	0
LOC110411832	0	0	3	0	0	0	0
LOC110411833	0	0	3	0	0	0	0
LOC110411837	0.00225	0	8	0	0	0	0
LOC110411841	0	0	6	0	0	0	0
LOC110411842	0	0	28	2	0	0	0
LOC110411846	0.00058	0	1	0	0	0	0
LOC110411847	0	0	3	0	0	0	0
LOC110411848	0	0	6	0	0	0	0
LOC110411849	0	0	1	0	0	0	0
LOC110411850	0	2	5	2	0	0	0
LOC110411851	0.00085	0	1	0	0	0	0
LOC110411852	0.00062	3	3	1	0	0	0
LOC110411858	0	0	1	0	0	0	0
LOC110411859	0.00109	0	2	0	0	0	0
LOC110411860	0.0029	0	4	0	0	0	0
LOC110411861	0	0	1	0	0	0	0
LOC110411862	0.00042	0	13	1	0	0	0
LOC110411864	0.00027	2	6	0	0	0	0
LOC110411865	0.00115	0	8	0	0	0	0
LOC110411866	0	0	1	1	0	0	0
LOC110411868	0.00072	0	1	1	0	0	0
LOC110411869	0.00044	2	48	0	0	0	0
LOC110411870	0.00099	0	2	1	0	0	0
LOC110411872	0	0	1	0	0	0	0
LOC110411873	0	0	3	0	0	0	0
LOC110411875	0	1	6	0	0	0	0
LOC110411876	0	0	3	1	0	0	0
LOC110411877	0.00109	2	11	2	0	0	0
LOC110411880	0.00073	1	9	0	0	0	0
LOC110411881	0.0016	2	1	0	0	0	0
LOC110411882	0.00074	0	1	1	0	0	0
LOC110411883	0	0	2	0	0	0	0
LOC110411885	0.00306	0	1	0	0	0	0
LOC110411888	0.00076	0	3	0	0	0	1
LOC110411890	0	1	9	2	0	0	0
LOC110411891	0	0	12	0	0	0	0
LOC110411894	0	3	18	0	0	0	0
LOC110411896	0	1	3	0	0	0	0
LOC110411897	0	0	6	2	0	0	0
LOC110411898	0.00129	0	1	0	0	0	0
LOC110411899	0.00084	1	1	0	0	0	0
LOC110411900	0	0	2	0	0	0	0
LOC110411901	0.00112	0	3	1	0	0	0
LOC110411902	0.00035	8	12	0	0	0	0
LOC110411904	0.00134	0	2	0	0	0	0
LOC110411905	0.00062	0	0	1	0	0	0
LOC110411906	0	0	1	0	0	0	0
LOC110411907	0	0	1	0	0	0	0
LOC110411908	0.00136	1	2	0	0	0	0
LOC110411909	0	0	1	0	0	0	0
LOC110411910	0.00177	1	0	0	0	0	0
LOC110411911	0	0	1	0	0	0	0
LOC110411917	0.0027	0	1	0	0	0	0
LOC110411918	0	4	11	0	0	0	0
LOC110411919	0	1	2	0	0	0	0
LOC110411921	0.00117	1	6	0	0	0	1
LOC110411926	0	1	8	2	0	0	0
LOC110411927	0	1	2	1	0	0	0
LOC110411930	0	0	3	0	0	0	0
LOC110411931	0	2	15	3	0	0	0
LOC110411932	0	1	1	0	0	0	0
LOC110411933	0	0	4	0	0	0	0
LOC110411936	0	0	4	4	0	0	0
LOC110411937	0	3	12	1	0	0	0
LOC110411941	0.0078	0	2	9	0	0	0
LOC110411942	0.00062	0	2	0	0	0	0
LOC110411943	0.00044	0	0	1	0	0	0
LOC110411944	0.00025	0	5	0	0	0	0
LOC110411945	0.00336	0	3	0	0	0	0
LOC110411946	0	0	2	0	0	0	0
LOC110411950	0	0	1	0	0	0	0
LOC110411952	0.00054	1	5	0	0	0	0
LOC110411954	0.00033	0	2	0	0	0	0
LOC110411956	0	0	8	0	0	0	0
LOC110411958	0.00066	0	1	0	0	0	0
LOC110411959	0	0	2	0	0	0	0
LOC110411962	0.00128	1	11	0	0	0	2
LOC110411963	0	2	2	1	0	0	0
LOC110411964	0.00068	0	1	0	0	0	0
LOC110411965	0.00113	0	2	0	0	0	0
LOC110411967	0	0	3	0	0	0	0
LOC110411968	0.00155	0	2	0	0	0	0
LOC110411969	0.00061	2	14	2	0	0	0
LOC110411970	0	1	3	0	0	0	0
LOC110411973	0.00057	0	3	0	0	0	0
LOC110411975	0	0	9	0	0	0	0
LOC110411977	0	0	5	0	0	0	0
LOC110411978	0	1	2	3	0	0	0
LOC110411980	0.00061	0	6	0	0	0	0
LOC110411982	0	0	9	0	0	0	0
LOC110411983	0	0	5	0	0	0	0
LOC110411984	0.00156	0	6	0	0	0	0
LOC110411985	0	1	6	2	0	0	1
LOC110411987	0	0	1	0	0	0	0
LOC110411988	0	0	1	0	0	0	0
LOC110411990	0.00057	1	11	0	0	0	0
LOC110411991	0	0	1	0	0	0	0
LOC110411992	0	0	4	0	0	0	0
LOC110411994	0	0	3	0	0	0	0
LOC110411995	0	3	12	5	0	0	0
LOC110411996	0	0	2	0	0	0	0
LOC110411997	0	0	1	0	0	0	0
LOC110411999	0	1	19	0	0	0	0
LOC110412000	0	2	7	1	0	0	0
LOC110412001	0	0	1	0	0	0	0
LOC110412002	0.00076	0	21	1	0	0	0
LOC110412003	0	0	0	1	0	0	0
LOC110412005	0.00094	0	7	0	0	0	0
LOC110412006	0	0	4	0	0	0	0
LOC110412007	0	0	1	1	0	0	0
LOC110412010	0.00108	0	6	0	0	0	2
LOC110412012	0	0	1	0	0	0	0
LOC110412013	0	0	1	0	0	0	0
LOC110412014	0	0	1	0	0	0	0
LOC110412015	0.00044	0	7	3	0	0	0
LOC110412017	0.00092	0	1	0	0	0	0
LOC110412018	0	0	3	1	0	0	0
LOC110412019	0	0	2	1	0	0	0
LOC110412020	0.00137	0	7	0	0	0	0
LOC110412022	0.00021	1	5	2	0	0	0
LOC110412023	0	0	2	0	0	0	0
LOC110412024	0	0	8	0	0	0	0
LOC110412025	0	0	1	0	0	0	0
LOC110412026	0.00104	0	2	0	0	0	0
LOC110412028	0	0	2	0	0	0	0
LOC110412029	0.00156	0	17	0	0	0	0
LOC110412030	0.00249	0	1	1	0	0	0
LOC110412031	0	0	1	0	0	0	0
LOC110412032	0	0	3	0	0	0	0
LOC110412033	0	0	1	0	0	0	0
LOC110412034	0	0	3	0	0	0	0
LOC110412035	0.00347	1	3	0	0	0	0
LOC110412036	0	0	2	0	0	0	0
LOC110412037	0.00113	0	3	0	0	0	0
LOC110412039	0	0	6	0	0	0	0
LOC110412040	0	0	7	0	0	0	0
LOC110412043	0	0	5	0	0	0	0
LOC110412044	0.0002	2	13	4	0	0	0
LOC110412046	0.00089	0	1	0	0	0	0
LOC110412050	0.00065	0	2	0	0	0	0
LOC110412051	0.00484	0	14	0	0	0	0
LOC110412052	0	0	2	0	0	0	0
LOC110412054	0	0	2	0	0	0	0
LOC110412055	0	0	1	0	0	0	0
LOC110412056	0	1	3	0	0	0	0
LOC110412057	0	0	1	0	0	0	0
LOC110412058	0	0	0	1	0	0	0
LOC110412059	0.00043	0	19	0	0	0	0
LOC110412060	0.00298	0	1	0	0	0	0
LOC110412062	0.00327	0	0	1	0	0	0
LOC110412063	0	0	1	0	0	0	0
LOC110412064	0	0	2	0	0	0	0
LOC110412066	0.001	0	25	2	0	0	0
LOC110412067	0	0	2	1	0	0	0
LOC110412068	0.00041	2	1	1	0	0	0
LOC110412069	0	0	2	0	0	0	0
LOC110412070	0	1	2	1	0	0	0
LOC110412071	0.00192	0	1	1	0	0	0
LOC110412072	0	2	7	1	0	0	0
LOC110412073	0	0	11	1	0	0	0
LOC110412074	0.00073	0	1	0	0	0	0
LOC110412075	0	0	8	0	0	0	0
LOC110412076	0.00185	0	4	0	0	0	0
LOC110412081	0	0	2	1	0	0	0
LOC110412084	0	0	2	0	0	0	0
LOC110412086	0	0	2	0	0	0	0
LOC110412087	0.00061	0	8	1	0	0	0
LOC110412088	0	0	2	0	0	0	0
LOC110412091	0	0	1	0	0	0	0
LOC110412094	0	0	2	0	0	0	0
LOC110412096	0	0	1	0	0	0	0
LOC110412097	0	0	6	1	0	0	0
LOC110412098	0	0	9	1	0	0	0
LOC110412099	0	0	2	0	0	0	0
LOC110412100	0	0	1	0	0	0	0
LOC110412101	0	0	2	0	0	0	0
LOC110412102	0	0	2	0	0	0	0
LOC110412103	0.00143	0	1	0	0	0	0
LOC110412104	0.00098	0	7	0	0	0	0
LOC110412106	0	2	11	0	0	0	0
LOC110412107	0	0	1	2	0	0	0
LOC110412108	0	0	1	0	0	0	0
LOC110412109	0	0	3	0	0	0	0
LOC110412110	0	0	2	0	0	0	0
LOC110412111	0	1	7	2	0	0	0
LOC110412112	0	0	4	0	0	0	0
LOC110412113	0	0	2	0	0	0	0
LOC110412116	0	0	3	1	0	0	0
LOC110412117	0	5	15	4	0	0	0
LOC110412119	0.00093	0	1	0	0	0	1
LOC110412122	0.00038	0	3	0	0	0	0
LOC110412123	0	0	2	0	0	0	0
LOC110412125	0	0	1	0	0	0	0
LOC110412126	0.00041	0	3	0	0	0	0
LOC110412127	0.00041	1	0	0	0	0	0
LOC110412129	0	0	1	1	0	0	0
LOC110412130	0	0	1	0	0	0	0
LOC110412132	0	0	2	0	0	0	0
LOC110412133	0	0	1	0	0	0	0
LOC110412134	0	0	3	0	0	0	0
LOC110412136	0	1	2	0	0	0	0
LOC110412139	0.00226	1	4	0	0	0	0
LOC110412141	0	0	1	0	0	0	0
LOC110412142	0.00099	0	1	1	0	0	0
LOC110412143	0.00159	0	4	0	0	0	0
LOC110412145	0	0	3	0	0	0	0
LOC110412146	0	0	1	0	0	0	0
LOC110412147	0.00041	0	4	0	0	0	0
LOC110412148	0	1	0	0	0	0	0
LOC110412149	0	0	1	0	0	0	0
LOC110412151	0	0	2	0	0	0	0
LOC110412152	0	1	3	0	0	0	0
LOC110412153	0	0	3	0	0	0	1
LOC110412156	0	1	0	0	0	0	0
LOC110412159	0	0	0	1	0	0	0
LOC110412161	0	3	1	0	0	0	0
LOC110412162	0	0	2	0	0	0	0
LOC110412164	0.00216	0	4	0	0	0	0
LOC110412165	0	0	6	0	0	0	0
LOC110412166	0.00073	0	0	1	0	0	0
LOC110412167	0	0	1	0	0	0	0
LOC110412168	0	0	5	0	0	0	2
LOC110412170	0.00061	1	3	0	0	0	2
LOC110412173	0.00281	0	2	0	0	0	0
LOC110412174	0	0	2	0	0	0	0
LOC110412175	0	0	1	0	0	0	0
LOC110412176	0	0	1	0	0	0	0
LOC110412177	0	0	2	0	0	0	0
LOC110412178	0	0	1	0	0	0	0
LOC110412181	0	0	1	2	0	0	0
LOC110412183	0.00145	0	2	0	0	0	0
LOC110412184	0	0	1	0	0	0	0
LOC110412185	0.00025	0	2	2	0	0	0
LOC110412186	0	0	1	0	0	0	0
LOC110412187	0.00117	0	1	0	0	0	0
LOC110412190	0.00407	0	0	1	0	0	0
LOC110412191	0.00041	4	35	0	0	0	0
LOC110412192	0.00093	1	6	0	0	0	0
LOC110412193	0.00152	0	2	0	0	0	0
LOC110412194	0	0	2	0	0	0	0
LOC110412195	0	0	1	0	0	0	1
LOC110412196	0	0	0	0	0	0	1
LOC110412197	0.001	0	3	0	0	0	0
LOC110412198	0	0	1	1	0	0	0
LOC110412200	0	0	1	1	0	0	0
LOC110412202	0	0	4	0	0	0	0
[truncated: 9,807 more rows]

[truncated: 2 more sheets: TalbeS11, TableS12]
